# Supplementary material for: A modular DNA origami nanocompartment for engineering a cell-free, protein unfolding and degradation pathway
Source: Nat Nanotechnol. 2024 Jul 29;19(10):1521–31. doi: 10.1038/s41565-024-01738-7 (PMC11486656; doi:10.1038/s41565-024-01738-7)
Supplement: Supplementary file 4 — Statistical source data for supplementary figures. [file 41565_2024_1738_MOESM4_ESM.xlsx]

## Sheet: Suppl. Fig. 8
	Suppl. Fig. 8: DLS characterization of NE assembly
	time [h]	hydr. diameter [nm]
	0	63.72
	0.340556	62.94
	0.680833	65.64
	1.02139	68.71
	1.36167	66.71
	1.70222	70.32
	2.0425	69.55
	2.38278	72.99
	2.72306	75.97
	3.06361	74.36
	3.40389	72.57
	3.74444	75.85
	4.08472	74.5
	4.425	77.88
	4.76528	76.34
	5.10556	77.7
	5.44611	78.45
	5.78667	74.56
	6.12694	77.43
	6.46722	78.25
	6.80778	78.35
	7.14833	77.67
	7.48861	78.87
	7.82917	82.14
	8.16944	81.61
	8.51	80.75
	8.85056	78.86
	9.19083	77.86
	9.53111	79.88
	9.87167	81.16
	10.2119	76.14
	10.5525	78.27
	10.8928	81.44
	11.2333	79.07
	11.5736	79.04
	11.9142	77.74
	12.2547	81.45
	12.595	79.25
	12.9356	81.05
	13.2761	83.34
	13.6178	79.08
	13.9583	75.15
	14.2989	75.26
	14.6394	75.09
	14.9797	76.01
	15.3203	78.46
	15.6608	82.94
	16.0014	80.01
	16.3419	81.65
	16.6828	83.06
	17.0231	79.36
	17.3636	80.8
	17.7042	78.12
	18.0447	82.84
	18.3853	84.51
	18.7258	80.92
	19.0664	82.42
	19.4069	81.78
	19.7475	81.4
	20.0881	80.57
	20.4286	80.33
	20.7692	80.67
	21.1097	81.62
	21.4503	80.64
	21.7908	81.78
	22.1311	82.29
	22.4717	84.81
	22.8122	81.16
	23.1525	78.97
	23.4933	80.43
	23.8339	80.89
	24.1744	82.65

## Sheet: Suppl. Fig. 19
	Suppl. Fig. 19: band intensity vs concentration p97-cPA
	p97 [mg/ml]	Band intensity [a.u.]
	0.8	28681.1
	0.7	28230.6
	0.5	22685.7
	0.4	17182.7
	0.3	14815.1
	0.2	12436.4
	0.1	4897.45

## Sheet: Suppl. Fig. 26
	Suppl. Fig. 26: relative fluorescence intensity of red Eos vs time (controls)
	time [min]	p97-cPA (1)	p97-cPA (2)	p97-cPA (3)	p97-cPA + 1nM NE (1)	p97-cPA + 1nM NE (2)	p97-cPA + 1nM NE (3)	p97-cPA + 2nM NE (1)	p97-cPA + 2nM NE (2)	p97-cPA + 2nM NE (3)	p97-cPA + 5nM NE (1)	p97-cPA + 5nM NE (2)	p97-cPA + 5nM NE (3)
	0	1	1	1	1	1	1	1	1	1	1	1	1
	0.9744	0.965658	1.04175	0.973868	0.997274	0.953409	0.980104	1.0055	1.03248	0.97801	0.962209	0.989187	0.969113
	1.97415	1.00421	1.04394	0.997259	1.0111	0.945358	0.968973	0.996375	1.04467	1.00691	0.967172	0.986401	1.02514
	2.9743	0.95265	1.02479	1.00384	0.965213	0.975772	0.940239	0.947055	0.944596	1.00966	0.990148	1.00507	0.9815
	3.9744	0.954787	0.998703	0.955776	0.992205	0.933579	0.969602	0.982813	0.970834	0.969255	0.998603	0.944565	0.970836
	4.97408	0.973702	1.02779	0.982859	1.01432	0.993104	0.979217	0.992343	1.01847	0.969871	0.978531	1.01023	0.972804
	5.97453	0.962045	1.00126	0.984357	0.972047	0.945991	0.956252	0.982976	1.02237	0.992437	1.01051	0.996216	0.971164
	6.97445	0.949445	1.04735	0.976426	0.955345	0.940028	1.00251	1.01592	0.985593	1.01254	1.01015	0.990934	1.00345
	7.97427	0.98451	0.997221	0.981909	1.01336	0.928622	0.942939	0.973446	0.973723	0.988532	0.979744	1.00104	0.978629
	8.97463	0.971722	1.02464	0.96919	0.997043	0.994223	0.982064	0.989981	0.988521	0.9836	1.00129	1.02433	1.01624
	9.97463	0.985076	1.02071	1.00552	0.953886	0.937568	0.96827	0.983628	1.01214	0.971803	0.966326	1.0173	1.00824
	10.9749	0.972351	1.0545	1.0318	0.978843	0.981438	0.985873	0.988026	0.964704	1.0076	0.999118	1.00412	0.986874
	11.9744	1.0043	1.08669	1.008	1.04815	0.985016	1.00381	0.987578	1.01097	1.06461	0.99886	1.04404	0.993314
	12.9746	1.0158	1.07224	1.06966	1.00753	0.978158	0.985688	1.02879	0.987896	0.992971	1.00239	1.09016	1.00312
	13.9746	0.994533	1.07558	1.02266	1.00653	0.975325	1.0199	1.02932	1.00672	1.04127	1.02915	1.03847	0.968497
	14.9748	0.997392	1.07354	1.07269	1.00987	0.973797	0.974594	1.04191	0.98692	1.02203	1.03628	1.00595	1.02457
	15.975	1.00324	1.06702	1.00863	1.08117	1.01096	1.03088	1.03315	0.972591	1.07403	0.998162	1.046	1.09475
	16.9752	1.0065	1.05546	1.05544	1.01413	1.04443	1.01098	1.06276	1.04763	1.05146	1.02772	1.04728	1.09414
	17.9749	1.00255	1.06583	1.03114	1.04834	1.02564	1.06938	1.00574	1.02546	1.02791	0.997316	1.07423	1.04114
	18.9751	0.992742	1.06965	1.00581	1.01067	1.00872	1.04375	1.00774	1.06368	1.00986	1.05103	1.08667	1.06719
	18.9751	1.01222	1.10088	1.05303	1.11004	1.08353	0.987205	1.01495	0.997853	1.06264	1.03349	1.00707	0.997498
	19.9494	0.959594	1.02471	1.00088	1.0516	1.06225	0.979032	0.994624	0.952717	1.03814	1.03978	1.04849	0.987694
	20.9496	0.940585	1.02716	1.06129	1.10379	1.06717	0.959432	1.00709	0.954787	1.03925	1.03599	1.02346	0.947455
	21.9493	0.975712	1.05072	0.960528	1.07345	1.02188	0.98554	1.0292	0.906099	0.988532	0.986582	0.994344	0.941999
	22.9494	0.98096	1.01108	0.933592	1.07004	1.0331	0.928479	0.944775	0.966695	0.994204	0.95493	1.00848	0.87924
	23.9493	0.967512	1.0007	0.972552	1.067	1.04085	0.912762	0.963713	0.949164	0.975544	0.976031	1.01826	0.934124
	24.9494	0.950105	1.00037	0.956763	1.01271	0.997167	0.899893	0.984483	0.930423	0.996753	0.940556	0.995259	0.928381
	25.9492	0.976561	1.02178	0.963232	1.03202	0.99262	0.938501	0.985868	0.964118	0.974845	0.96401	0.93371	0.90578
	26.9495	0.932479	1.01074	0.958554	1.01793	1.00857	0.922821	0.965993	0.902741	0.984299	0.948166	0.950345	0.918331
	27.9496	0.937035	0.982217	0.984211	1.05122	1.00444	0.873821	0.926081	0.903678	1.00526	0.985442	0.980704	0.914311
	28.9493	0.934992	0.955579	0.953766	1.01497	1.0224	0.899486	0.974668	0.92769	1.00333	0.945151	0.955751	0.894007
	29.9497	0.950639	0.975548	0.935492	0.982146	0.993701	0.866314	0.965179	0.92363	0.981873	0.966547	0.97929	0.909635
	30.9494	0.920633	0.990405	0.909068	0.991937	1.0066	0.928812	0.952594	0.875957	0.922973	0.93971	0.961199	0.892654
	31.9502	0.9376	1.00015	0.9136	0.992014	0.953893	0.920824	0.97255	0.887826	0.956348	0.972759	0.929552	0.929365
	32.9499	0.946303	0.987552	0.9515	0.968707	1.00104	0.9243	0.928606	0.889193	0.949566	0.946254	0.932463	0.857049
	33.9495	0.926383	0.94791	0.923724	0.974159	0.991688	0.930624	0.949784	0.907778	0.946566	0.91405	0.971139	0.859551
	34.9494	0.924875	0.916383	0.939659	0.975426	0.981065	0.851152	0.952268	0.924489	0.921123	0.94585	0.977709	0.855613
	35.9493	0.933924	0.995665	0.950258	0.969475	1.01018	0.870641	0.955038	0.88767	0.987998	0.950151	0.941737	0.911932
	36.9495	0.954253	0.951393	0.896605	0.977653	0.958776	0.883658	0.926163	0.923161	0.962103	0.962392	0.980537	0.876615
	37.9494	0.930311	0.94691	0.929315	0.950161	0.963882	0.882475	0.907754	0.870451	0.930947	0.913058	0.937536	0.878871
	38.9494	0.918497	0.937055	0.899748	0.986753	0.946886	0.8442	0.898306	0.890559	0.920753	0.928388	0.931714	0.844784
	39.9496	0.914287	0.907306	0.887979	0.99616	0.977711	0.876003	0.867028	0.904225	0.965021	0.944526	0.940032	0.87079
	40.9498	0.865303	0.937463	0.890501	0.98802	0.955831	0.859953	0.894396	0.890091	0.953266	0.890449	0.949389	0.876697
	41.9499	0.893927	0.971769	0.922883	0.967286	0.985799	0.847417	0.906329	0.888177	0.913026	0.905632	0.900566	0.834161
	42.9506	0.905866	0.965694	0.913673	0.962602	0.940475	0.875263	0.905596	0.807122	0.912039	0.942284	0.936829	0.868534
	43.9504	0.918371	0.960692	0.902745	0.951006	0.972418	0.874894	0.875662	0.864517	0.900325	0.92041	0.908883	0.885024
	44.9511	0.898514	0.889004	0.890684	0.884004	0.947967	0.845716	0.874318	0.882555	0.925685	0.907323	0.938534	0.862792
	45.9509	0.903447	0.93261	0.903001	0.956842	0.932759	0.83917	0.885395	0.833633	0.897776	0.89067	0.881644	0.847451
	46.9513	0.878468	0.928831	0.877855	0.96168	0.913154	0.842572	0.875784	0.91176	0.918821	0.892876	0.917907	0.829813
	47.9515	0.909259	0.917568	0.913271	0.897865	0.903351	0.889797	0.908773	0.871779	0.913067	0.884972	0.951177	0.827926
	48.9528	0.864612	0.942946	0.861335	0.949777	0.937828	0.86232	0.864299	0.839958	0.919643	0.892655	0.876237	0.861848
	49.9532	0.915512	0.928238	0.876393	0.906428	0.884975	0.857328	0.858068	0.861003	0.878211	0.915153	0.891167	0.871816
	50.9538	0.886669	0.966916	0.852016	0.918331	0.921391	0.886247	0.861733	0.845658	0.883842	0.859974	0.894993	0.834202
	51.9547	0.893644	0.927238	0.854537	0.920212	0.906966	0.804963	0.867639	0.836834	0.864072	0.900963	0.89491	0.873211
	52.9561	0.89732	0.918976	0.865648	0.885271	0.927951	0.833364	0.873707	0.839606	0.883349	0.869311	0.913083	0.835719
	53.9565	0.885286	0.918309	0.836081	0.945438	0.921764	0.792759	0.840352	0.837771	0.901969	0.883464	0.912376	0.823865
	54.9583	0.885789	0.9119	0.872008	0.93438	0.903463	0.822196	0.849027	0.836795	0.886843	0.883281	0.912252	0.820952
	55.9586	0.885977	0.913419	0.846095	0.901666	0.87685	0.831663	0.843488	0.838318	0.878252	0.877546	0.9172	0.848968
	56.9607	0.875703	0.911196	0.832718	0.879588	0.914123	0.805776	0.842633	0.827034	0.861852	0.89339	0.895284	0.806637
	57.9621	0.843466	0.892931	0.816162	0.89679	0.857952	0.823453	0.841614	0.877401	0.868264	0.860121	0.862472	0.834694
	58.9633	0.856631	0.902712	0.839553	0.918561	0.926237	0.820606	0.862181	0.830392	0.824037	0.874531	0.895035	0.81443
	59.9676	0.86257	0.917272	0.808231	0.896982	0.85963	0.86428	0.836524	0.86151	0.85881	0.840453	0.860517	0.837073
	60.9642	0.855657	0.876074	0.84149	0.86039	0.884938	0.835805	0.824754	0.852647	0.875909	0.878207	0.882184	0.839001
	61.9689	0.842052	0.918828	0.833193	0.87667	0.858623	0.809327	0.844995	0.814072	0.875663	0.875267	0.850121	0.830428
	62.9763	0.843749	0.909084	0.843792	0.868261	0.879981	0.799896	0.845443	0.831524	0.867976	0.857841	0.876611	0.82046
	63.9723	0.870896	0.911233	0.799276	0.863807	0.884006	0.795755	0.811069	0.813252	0.850754	0.811742	0.851243	0.824562
	64.973	0.821472	0.874926	0.810424	0.854554	0.88259	0.82105	0.844139	0.816063	0.878252	0.838357	0.888006	0.798351
	65.9747	0.853175	0.875667	0.786558	0.880587	0.855231	0.844163	0.830333	0.794745	0.882856	0.867473	0.879398	0.809385
	66.9748	0.858862	0.873555	0.875809	0.79527	0.879869	0.807367	0.846542	0.791777	0.807103	0.85229	0.89545	0.813159
	67.9739	0.87187	0.873963	0.812945	0.853556	0.880689	0.829814	0.806752	0.799079	0.838136	0.820601	0.86085	0.796587
	68.9813	0.835234	0.888967	0.82402	0.852288	0.836185	0.781702	0.802843	0.80271	0.854536	0.848724	0.857523	0.80918
	69.9752	0.866874	0.899007	0.819597	0.832322	0.841254	0.814319	0.816893	0.781626	0.862962	0.823432	0.854695	0.826736
	70.9833	0.835674	0.850771	0.843244	0.850983	0.876999	0.81872	0.803535	0.773036	0.876855	0.847291	0.827373	0.788342
	71.9762	0.843309	0.873814	0.827163	0.843496	0.832905	0.787804	0.826138	0.803608	0.80702	0.842622	0.872869	0.765454
	72.9921	0.815503	0.878334	0.760681	0.811358	0.813784	0.777005	0.79486	0.824653	0.804061	0.811815	0.796224	0.791296
	73.9797	0.860496	0.910047	0.800519	0.787936	0.803571	0.79997	0.781217	0.806146	0.870196	0.836409	0.813108	0.79306
	74.991	0.82606	0.883373	0.77753	0.804907	0.851579	0.795755	0.819622	0.81657	0.810432	0.819241	0.872494	0.80758
	75.9906	0.791592	0.89345	0.805892	0.831055	0.832495	0.794645	0.792132	0.787756	0.843027	0.822329	0.805331	0.753476
	76.9872	0.856631	0.834988	0.769709	0.820918	0.837825	0.785696	0.794005	0.812978	0.816186	0.791633	0.851576	0.813692
	77.9865	0.856066	0.844584	0.770988	0.808094	0.80741	0.739396	0.788385	0.780103	0.7921	0.818984	0.839641	0.754502
	78.9853	0.826562	0.825763	0.788714	0.79143	0.792277	0.798565	0.769569	0.809386	0.809363	0.805823	0.821758	0.761065
	79.9907	0.81478	0.856365	0.777603	0.791775	0.802229	0.763692	0.772746	0.820045	0.794278	0.809058	0.823505	0.765372
	80.995	0.827316	0.862478	0.805051	0.796805	0.788214	0.79801	0.812373	0.761635	0.827901	0.795309	0.806787	0.769187
	81.9985	0.803689	0.888745	0.7859	0.755951	0.801893	0.788691	0.77576	0.747033	0.809446	0.836225	0.834775	0.799869
	83.0201	0.819744	0.869813	0.778444	0.797189	0.785158	0.767686	0.810744	0.7696	0.821982	0.834167	0.77385	0.747241
	83.996	0.831495	0.843102	0.748328	0.762249	0.7515	0.740801	0.742567	0.738833	0.837396	0.77645	0.787865	0.754543
	84.9991	0.822949	0.831283	0.759073	0.80579	0.769466	0.725047	0.751201	0.777214	0.795059	0.819278	0.827123	0.802494
	85.9987	0.816539	0.827875	0.76631	0.784595	0.774162	0.787471	0.731856	0.784906	0.793991	0.801375	0.823089	0.787481
	87.0071	0.804129	0.83973	0.755382	0.782138	0.797123	0.745793	0.786674	0.757848	0.807555	0.808433	0.782417	0.773781
	88.0013	0.791435	0.835729	0.786338	0.811665	0.832569	0.738249	0.742323	0.748438	0.805171	0.801228	0.761249	0.750851
	89.007	0.788701	0.844102	0.74979	0.753033	0.752991	0.743205	0.71748	0.730712	0.775083	0.774318	0.747692	0.757619
	90.0076	0.791026	0.860848	0.727824	0.765627	0.761676	0.741873	0.756822	0.750312	0.824202	0.755275	0.776969	0.777801
	91.0075	0.796808	0.820502	0.770769	0.767854	0.775914	0.766577	0.769406	0.752694	0.792634	0.817881	0.788073	0.731859
	92.0095	0.844377	0.812352	0.73941	0.776647	0.773193	0.768943	0.760365	0.772958	0.757327	0.774245	0.762663	0.750523
	93.017	0.820467	0.794643	0.747633	0.768354	0.758657	0.75208	0.744115	0.780962	0.790374	0.7752	0.806496	0.760121
	94.0152	0.79797	0.835136	0.748949	0.732338	0.7947	0.732554	0.749613	0.759683	0.797854	0.781818	0.788697	0.779236
	95.0301	0.797562	0.827023	0.725449	0.738327	0.781841	0.766429	0.732101	0.728877	0.7787	0.791229	0.780712	0.77173
	96.0214	0.779024	0.814945	0.767991	0.744356	0.735473	0.760068	0.748636	0.752772	0.775001	0.813176	0.741703	0.752328
	97.0239	0.791686	0.838656	0.759256	0.740593	0.738939	0.752302	0.712633	0.764446	0.769822	0.747298	0.732097	0.71336
	98.0204	0.743331	0.816835	0.768027	0.737636	0.715494	0.693539	0.717195	0.736452	0.759382	0.775899	0.738834	0.748636
	99.0212	0.820341	0.854957	0.730529	0.726386	0.780536	0.7489	0.747495	0.766672	0.760779	0.760312	0.758255	0.753394
	100.02	0.79508	0.818317	0.736486	0.742282	0.794402	0.783958	0.70347	0.730517	0.771672	0.741122	0.744323	0.741171
	101.026	0.769095	0.785084	0.689412	0.682345	0.705543	0.718982	0.72534	0.727706	0.752888	0.781928	0.735049	0.731244
	102.026	0.761712	0.832839	0.72618	0.70473	0.739796	0.767797	0.726155	0.752538	0.762341	0.723881	0.721783	0.742237
	103.028	0.76721	0.84136	0.74343	0.737521	0.727645	0.74143	0.737599	0.708301	0.772987	0.739541	0.7217	0.7319
	104.031	0.756559	0.800015	0.742553	0.691868	0.721943	0.729078	0.682862	0.712869	0.755518	0.726932	0.761208	0.736987
	105.039	0.793289	0.818465	0.727934	0.694056	0.740318	0.735624	0.729413	0.717398	0.754449	0.7584	0.729227	0.752082
	106.035	0.759104	0.782565	0.709989	0.697051	0.730329	0.696387	0.71581	0.709628	0.753997	0.752445	0.711511	0.724558
	107.045	0.734157	0.784973	0.723767	0.721663	0.71706	0.719241	0.729983	0.728409	0.784578	0.714359	0.728604	0.729439
	108.038	0.776511	0.803053	0.696904	0.698472	0.656566	0.729078	0.745866	0.702444	0.775083	0.769282	0.756716	0.71697
	109.038	0.748578	0.781824	0.729688	0.697819	0.709121	0.710957	0.711737	0.689208	0.749106	0.730424	0.714506	0.670249
	110.045	0.760392	0.781935	0.722561	0.694095	0.72444	0.689213	0.683636	0.731064	0.701673	0.740571	0.718623	0.715739
	111.041	0.787853	0.824874	0.676437	0.682192	0.698349	0.698495	0.716502	0.692332	0.757902	0.760459	0.704234	0.731654
	112.05	0.733937	0.823577	0.720661	0.677738	0.722912	0.709478	0.70009	0.707442	0.727938	0.720057	0.705107	0.733664
	113.048	0.760486	0.777823	0.715763	0.73061	0.732081	0.714619	0.700293	0.708418	0.764396	0.72991	0.723197	0.72583
	114.054	0.74883	0.764375	0.691788	0.646944	0.699169	0.723272	0.695406	0.674996	0.767644	0.732593	0.722948	0.71496
	115.05	0.755114	0.792753	0.691897	0.679504	0.704834	0.71436	0.688727	0.682336	0.71758	0.739946	0.711095	0.709832
	116.051	0.723254	0.818539	0.716056	0.701275	0.689888	0.693022	0.669708	0.68136	0.754984	0.739247	0.712052	0.721153
	117.051	0.771892	0.765449	0.686049	0.655813	0.70025	0.671869	0.704244	0.695065	0.725842	0.731637	0.709349	0.723409
	118.056	0.739184	0.759003	0.679032	0.712026	0.736777	0.690359	0.649344	0.668671	0.759628	0.744394	0.734176	0.696583
	119.06	0.764822	0.778712	0.672307	0.666526	0.706996	0.685736	0.661481	0.661448	0.759258	0.758694	0.724944	0.705484
	120.063	0.735413	0.756595	0.671211	0.66165	0.697827	0.670722	0.673373	0.638334	0.762588	0.716455	0.693088	0.710776
	121.061	0.735005	0.765041	0.685428	0.646752	0.699169	0.6563	0.679767	0.646962	0.71051	0.742115	0.71068	0.700316
	122.061	0.744619	0.748222	0.660904	0.640378	0.69451	0.715728	0.695365	0.673278	0.734555	0.699103	0.690967	0.697362
	123.061	0.748044	0.766857	0.684661	0.683958	0.684632	0.653304	0.659078	0.62787	0.738214	0.733328	0.676121	0.692768
	124.065	0.723442	0.709914	0.646358	0.667563	0.719035	0.665804	0.674839	0.640793	0.773973	0.726454	0.682442	0.749128
	125.066	0.716687	0.761337	0.665071	0.665566	0.683402	0.644429	0.65639	0.685577	0.718977	0.698478	0.666181	0.717421
	126.072	0.733245	0.744369	0.688535	0.690025	0.715494	0.672386	0.66258	0.675972	0.691808	0.709176	0.695542	0.717749
	127.07	0.740283	0.762004	0.658419	0.642182	0.670804	0.661736	0.64853	0.668983	0.758354	0.698882	0.75235	0.691538
	128.073	0.760486	0.733773	0.669895	0.675127	0.714451	0.663104	0.661522	0.661331	0.713634	0.697412	0.670132	0.723574
	129.078	0.707544	0.745739	0.675926	0.642374	0.661933	0.647942	0.619247	0.645088	0.728472	0.708294	0.690094	0.706838
	130.077	0.731957	0.746814	0.675706	0.633313	0.672817	0.707	0.654231	0.66379	0.736076	0.687045	0.680945	0.706017
	131.077	0.717598	0.766746	0.651804	0.656581	0.668679	0.703302	0.672884	0.645323	0.686383	0.696125	0.709141	0.727922
	132.08	0.72517	0.727215	0.666423	0.66787	0.650714	0.693502	0.624257	0.659691	0.707386	0.690905	0.704192	0.696747
	133.083	0.741572	0.758854	0.650415	0.628014	0.648515	0.661033	0.639163	0.645401	0.694521	0.710573	0.685478	0.690594
	134.089	0.707418	0.761892	0.64994	0.63792	0.639234	0.65079	0.647512	0.642511	0.720005	0.686714	0.632122	0.676402
	135.088	0.715367	0.744813	0.639999	0.608393	0.67919	0.691875	0.607518	0.632477	0.702002	0.703919	0.655327	0.713934
	136.089	0.737236	0.72114	0.654983	0.646598	0.656118	0.650309	0.66873	0.629353	0.690123	0.681715	0.653747	0.669757
	137.092	0.727904	0.766005	0.639487	0.6317	0.652503	0.643024	0.644253	0.61436	0.703235	0.710315	0.667096	0.675622
	138.092	0.720897	0.738367	0.659369	0.631047	0.644787	0.650568	0.661114	0.636811	0.663241	0.676016	0.635989	0.66102
	139.094	0.703177	0.765523	0.623113	0.617378	0.656827	0.685921	0.623483	0.650359	0.686752	0.671936	0.686725	0.698798
	140.1	0.6902	0.697058	0.672563	0.608317	0.688136	0.672571	0.64519	0.62869	0.676148	0.711198	0.636364	0.647401
	141.099	0.710215	0.747666	0.625306	0.623522	0.650192	0.653748	0.626741	0.662775	0.678408	0.713734	0.650877	0.63243
	142.099	0.696955	0.728512	0.623552	0.617801	0.672444	0.668762	0.61603	0.600578	0.722471	0.679987	0.646719	0.657574
	143.102	0.701417	0.746999	0.651657	0.633582	0.638227	0.678636	0.653173	0.621818	0.690575	0.682891	0.689969	0.697404
	144.102	0.718604	0.718361	0.631739	0.620565	0.640836	0.648238	0.627067	0.646455	0.713305	0.677818	0.647966	0.641003
	145.103	0.708078	0.726475	0.623113	0.594609	0.639383	0.629156	0.596522	0.622521	0.692836	0.672598	0.632454	0.673448
	146.104	0.701731	0.727845	0.645773	0.613462	0.669313	0.641581	0.62389	0.671677	0.66805	0.652195	0.657698	0.633127
	147.104	0.688409	0.75289	0.622711	0.605821	0.661038	0.644318	0.625356	0.644815	0.697152	0.673958	0.637653	0.647155
	148.105	0.718101	0.740775	0.598041	0.604247	0.633456	0.636996	0.643357	0.623028	0.681697	0.66712	0.647051	0.691251
	149.108	0.690294	0.778786	0.607397	0.608547	0.646204	0.664916	0.599536	0.586132	0.705249	0.653077	0.607793	0.661635
	150.107	0.71587	0.738256	0.622638	0.602557	0.630922	0.641618	0.625967	0.638997	0.672777	0.650357	0.643558	0.67554
	151.111	0.676595	0.722584	0.648185	0.616495	0.632599	0.609667	0.606704	0.627714	0.658967	0.657746	0.642269	0.660897
	152.115	0.711691	0.71888	0.625416	0.582245	0.608558	0.623757	0.611835	0.629002	0.702536	0.696199	0.62605	0.659543
	153.12	0.707858	0.681165	0.610979	0.585471	0.627828	0.634148	0.599576	0.63931	0.660118	0.679031	0.629294	0.683088
	154.12	0.653659	0.728623	0.603669	0.588427	0.635171	0.603935	0.617292	0.635054	0.671174	0.648371	0.636987	0.639321
	155.125	0.727558	0.730328	0.606922	0.582207	0.661896	0.635369	0.602305	0.596791	0.639936	0.660871	0.634284	0.634645
	156.12	0.678543	0.708877	0.646358	0.599524	0.665362	0.636367	0.577747	0.593745	0.681286	0.636865	0.602387	0.641905
	157.123	0.685267	0.727178	0.608019	0.594033	0.640016	0.635221	0.608618	0.650242	0.708373	0.645357	0.65932	0.647648
	158.12	0.677884	0.742479	0.592741	0.580402	0.614298	0.647424	0.616559	0.640715	0.670229	0.643886	0.630749	0.629681
	159.128	0.686587	0.712656	0.600417	0.581938	0.642663	0.625827	0.630325	0.590309	0.695466	0.670024	0.638568	0.650191
	160.123	0.682974	0.734292	0.617265	0.599831	0.614857	0.615436	0.605808	0.584726	0.637675	0.645504	0.640938	0.622257
	161.129	0.682691	0.698318	0.608713	0.594955	0.6099	0.632595	0.603201	0.583906	0.653911	0.669032	0.623014	0.625538
	162.132	0.677978	0.715138	0.640949	0.570266	0.619591	0.624607	0.588947	0.596244	0.700686	0.647636	0.654787	0.651421
	163.129	0.711063	0.714434	0.610541	0.550799	0.604607	0.599608	0.576932	0.556107	0.672407	0.638335	0.631124	0.639321
	164.134	0.675339	0.693354	0.58408	0.580518	0.625443	0.621981	0.572819	0.592535	0.66579	0.653996	0.616735	0.609459
	165.132	0.696704	0.681869	0.625818	0.577983	0.605762	0.617322	0.596318	0.576605	0.652883	0.628924	0.613907	0.64494
	166.135	0.653659	0.704023	0.587881	0.566503	0.593723	0.620317	0.619451	0.594018	0.671257	0.639107	0.604259	0.637885
	167.136	0.692431	0.679609	0.613793	0.59891	0.597935	0.630043	0.58129	0.57559	0.650828	0.652121	0.637154	0.668444
	168.139	0.656958	0.688982	0.610102	0.57518	0.609341	0.59872	0.551601	0.562822	0.656418	0.630909	0.615071	0.623159
	169.144	0.646715	0.687945	0.602208	0.577599	0.600954	0.630524	0.588947	0.604287	0.659871	0.648445	0.632205	0.631568
	170.142	0.67537	0.68098	0.609006	0.574566	0.611353	0.636959	0.590739	0.592418	0.658103	0.659437	0.61216	0.627097
	171.143	0.697175	0.701801	0.587807	0.551759	0.607328	0.633926	0.571271	0.561065	0.616384	0.615359	0.625925	0.598999
	172.145	0.667923	0.684314	0.590951	0.539203	0.593313	0.61085	0.591309	0.571295	0.659624	0.655283	0.597646	0.647607
	173.149	0.68423	0.684388	0.59731	0.573952	0.615193	0.63559	0.593671	0.586756	0.643964	0.613374	0.6043	0.614053
	174.149	0.667955	0.698392	0.575673	0.52634	0.587126	0.626567	0.576851	0.576566	0.664968	0.643666	0.6043	0.634275
	175.149	0.653345	0.664123	0.586967	0.604899	0.563569	0.63707	0.613871	0.592222	0.619713	0.633667	0.61661	0.635875
	176.151	0.696358	0.648044	0.572676	0.564468	0.577994	0.62224	0.557913	0.549586	0.665009	0.615359	0.628421	0.619673
	177.154	0.673956	0.702838	0.591133	0.590616	0.604868	0.588994	0.568991	0.5809	0.612972	0.638446	0.59461	0.647483
	178.157	0.639017	0.697132	0.597785	0.573875	0.59294	0.596502	0.557628	0.602842	0.599696	0.620616	0.590868	0.620124
	179.158	0.66918	0.681091	0.580534	0.524113	0.574938	0.588958	0.570823	0.592379	0.629989	0.617602	0.609665	0.660404
	180.159	0.666761	0.683128	0.596725	0.539817	0.61072	0.614437	0.547935	0.588747	0.658802	0.619991	0.624927	0.623077
	181.161	0.659534	0.663863	0.59742	0.527031	0.579299	0.605525	0.586992	0.623458	0.659871	0.650834	0.632122	0.64736
	182.166	0.646401	0.675459	0.588356	0.524305	0.570949	0.590548	0.535595	0.584648	0.629455	0.605213	0.583216	0.672751
	183.169	0.689666	0.702282	0.576149	0.527607	0.585486	0.581155	0.570946	0.57106	0.616425	0.650577	0.597729	0.598712
	184.166	0.652811	0.672866	0.581338	0.56489	0.579597	0.581672	0.566506	0.574457	0.61215	0.621168	0.606338	0.635137
	185.167	0.677915	0.683499	0.588173	0.531255	0.575534	0.586073	0.54651	0.579416	0.646882	0.599184	0.58359	0.64613
	186.172	0.633362	0.674607	0.541793	0.536554	0.60662	0.590954	0.571271	0.564579	0.602121	0.586133	0.595858	0.62923
	187.172	0.606623	0.65223	0.548445	0.527838	0.557904	0.581931	0.539749	0.585741	0.601751	0.639034	0.612867	0.640633
	188.174	0.654099	0.66353	0.564526	0.546613	0.572701	0.592988	0.535758	0.602725	0.637182	0.617528	0.569617	0.619673
	189.178	0.652936	0.640486	0.59022	0.536515	0.559469	0.614215	0.559787	0.56821	0.607259	0.642379	0.618024	0.659215
	190.18	0.669934	0.676571	0.581594	0.542467	0.58653	0.601827	0.546143	0.610573	0.646595	0.603706	0.595733	0.605275
	191.183	0.652748	0.671162	0.5684	0.513708	0.558165	0.618394	0.541623	0.574301	0.614616	0.632417	0.58937	0.636162
	192.189	0.651334	0.671643	0.589635	0.526263	0.568564	0.623683	0.538405	0.595736	0.653582	0.594405	0.586293	0.633291
	193.186	0.659503	0.663308	0.54172	0.52922	0.569347	0.620798	0.567077	0.593745	0.643306	0.602934	0.56683	0.593503
	194.189	0.680052	0.682795	0.557911	0.521694	0.57572	0.601827	0.556976	0.587381	0.626742	0.588743	0.577601	0.629517
	195.218	0.650391	0.704505	0.558825	0.526494	0.568042	0.587219	0.569805	0.574457	0.641868	0.617344	0.594444	0.611756
	196.193	0.675087	0.675126	0.576624	0.525303	0.606582	0.58023	0.528631	0.588747	0.60582	0.586207	0.535432	0.63243
	197.198	0.653282	0.651156	0.575491	0.535363	0.573484	0.601716	0.528834	0.585858	0.616754	0.634843	0.589869	0.640961
	198.196	0.652685	0.666457	0.579803	0.555944	0.567371	0.588477	0.531726	0.584335	0.600312	0.59014	0.557348	0.667296
	199.197	0.661043	0.654009	0.590549	0.507641	0.552425	0.610258	0.516454	0.578166	0.627071	0.607272	0.590701	0.628
	200.2	0.657555	0.69654	0.549139	0.535786	0.542175	0.600717	0.581209	0.566805	0.638991	0.596758	0.577518	0.608926
	201.2	0.647155	0.665012	0.564088	0.528452	0.569123	0.597352	0.516006	0.573715	0.633524	0.614514	0.586709	0.649986
	202.205	0.636252	0.664086	0.570264	0.509407	0.560774	0.580637	0.525047	0.555911	0.607629	0.614367	0.592448	0.619057
	203.207	0.6404	0.672681	0.590183	0.532752	0.582131	0.577272	0.545003	0.562861	0.595051	0.559701	0.59224	0.620083
	204.208	0.638357	0.657195	0.564855	0.522846	0.560699	0.582227	0.513521	0.55841	0.644252	0.591942	0.578641	0.626769
	205.211	0.620794	0.671569	0.568254	0.533175	0.573372	0.591842	0.561212	0.567156	0.621604	0.595581	0.588705	0.620083
	206.212	0.596129	0.64997	0.560031	0.524036	0.566588	0.592175	0.556406	0.514329	0.601258	0.597713	0.591283	0.622708
	207.214	0.634681	0.64671	0.552282	0.505759	0.551418	0.59983	0.529771	0.525925	0.568992	0.623006	0.584089	0.619386
	208.217	0.622647	0.633002	0.54289	0.501613	0.538074	0.588699	0.554614	0.562354	0.596654	0.611279	0.573942	0.626359
	209.221	0.631885	0.660418	0.533789	0.5134	0.556226	0.581561	0.506353	0.542871	0.576966	0.590986	0.562796	0.637024
	210.22	0.639834	0.645673	0.56131	0.504032	0.536285	0.596723	0.508838	0.512963	0.608862	0.574627	0.535432	0.645679
	211.22	0.63886	0.622888	0.568546	0.527914	0.541876	0.571244	0.509163	0.549	0.59464	0.56959	0.561091	0.605029
	212.223	0.626795	0.661085	0.568364	0.502342	0.504976	0.594246	0.533396	0.520693	0.614616	0.598522	0.545995	0.615817
	213.225	0.615389	0.669569	0.534593	0.510674	0.546125	0.568285	0.521707	0.567468	0.636319	0.601096	0.55843	0.595923
	214.226	0.636315	0.630483	0.540404	0.499347	0.555779	0.596465	0.529242	0.56087	0.587488	0.586722	0.595193	0.578941
	215.225	0.622019	0.636114	0.547202	0.5048	0.543255	0.56137	0.514417	0.525769	0.588228	0.569811	0.553231	0.612987
	216.223	0.627832	0.652823	0.545923	0.495392	0.551679	0.565992	0.528183	0.537131	0.611123	0.600801	0.563129	0.593092
	217.228	0.673987	0.633188	0.539783	0.524151	0.530545	0.578788	0.492751	0.51839	0.585515	0.549886	0.58962	0.613438
	218.231	0.642693	0.647044	0.569862	0.524766	0.546722	0.564883	0.50395	0.549469	0.596572	0.583487	0.52961	0.625087
	219.233	0.606592	0.664604	0.508095	0.510137	0.564799	0.56651	0.558198	0.533773	0.60878	0.56937	0.585336	0.59945
	220.235	0.627737	0.657195	0.56851	0.502496	0.537217	0.539218	0.52187	0.525496	0.611081	0.577935	0.528861	0.574552
	221.235	0.63553	0.679609	0.532473	0.513976	0.544858	0.582338	0.524965	0.517999	0.606437	0.59639	0.559137	0.595554
	222.24	0.614887	0.646377	0.530865	0.495776	0.543218	0.560334	0.535228	0.527253	0.612438	0.580068	0.5739	0.686739
	223.24	0.604518	0.646562	0.54373	0.491937	0.540013	0.553493	0.494868	0.528229	0.569855	0.593964	0.567121	0.60105
	224.241	0.638923	0.638967	0.531194	0.462295	0.504417	0.559891	0.517105	0.518234	0.586337	0.560768	0.566414	0.574265
	225.243	0.642725	0.634744	0.546106	0.470934	0.539491	0.572168	0.512707	0.499375	0.589749	0.556246	0.582176	0.598753
	226.245	0.59836	0.671755	0.533862	0.498349	0.523128	0.570319	0.507982	0.508355	0.555674	0.546798	0.559885	0.575782
	227.245	0.631445	0.650304	0.531815	0.495661	0.544597	0.567472	0.517268	0.533031	0.607958	0.595875	0.584962	0.649411
	228.246	0.592799	0.642338	0.534447	0.527262	0.524507	0.538146	0.505009	0.524246	0.593695	0.574847	0.576146	0.604578
	229.25	0.616709	0.63793	0.531157	0.507334	0.563942	0.585592	0.491977	0.510581	0.594805	0.585986	0.512268	0.594856
	230.247	0.62293	0.614293	0.545667	0.498695	0.535577	0.542066	0.526635	0.502538	0.600066	0.589001	0.564834	0.634029
	231.271	0.616175	0.632298	0.530207	0.486024	0.528682	0.561148	0.516087	0.516477	0.586954	0.569627	0.543209	0.586488
	232.25	0.588525	0.65575	0.557399	0.497312	0.552126	0.552642	0.532622	0.493714	0.585926	0.559885	0.58621	0.615284
	233.251	0.598925	0.641783	0.550199	0.476501	0.539491	0.514774	0.538324	0.532563	0.588927	0.55382	0.546744	0.584355
	234.253	0.585635	0.641894	0.518694	0.474543	0.538149	0.560815	0.493647	0.50449	0.599573	0.581722	0.557473	0.622093
	235.255	0.624595	0.625333	0.517306	0.492474	0.49726	0.570134	0.533111	0.496408	0.573883	0.558194	0.538302	0.583576
	236.257	0.62956	0.602512	0.556705	0.506297	0.532894	0.5735	0.514824	0.495119	0.593859	0.555952	0.543417	0.608351
	237.259	0.610362	0.604587	0.509813	0.507411	0.508219	0.541918	0.477926	0.514173	0.572362	0.556724	0.594278	0.600271
	238.257	0.601722	0.605661	0.522057	0.465174	0.504603	0.530084	0.510833	0.517648	0.576678	0.562422	0.562089	0.615366
	239.258	0.605775	0.625519	0.534154	0.458301	0.529539	0.549573	0.504113	0.496017	0.572321	0.561503	0.535183	0.602199
	240.262	0.644798	0.629742	0.510763	0.471894	0.517239	0.535335	0.478171	0.545096	0.605574	0.573708	0.555144	0.604291
	241.264	0.635184	0.620888	0.526808	0.486715	0.496142	0.547095	0.508715	0.503514	0.559415	0.571024	0.573526	0.628984
	242.263	0.608131	0.626186	0.534959	0.484526	0.527377	0.558041	0.50391	0.508629	0.589215	0.597383	0.545912	0.578531
	243.26	0.603041	0.646821	0.52743	0.473852	0.527936	0.517732	0.483384	0.512065	0.531711	0.576612	0.5566	0.59137
	244.263	0.589437	0.615553	0.513176	0.472354	0.523911	0.546947	0.491977	0.521943	0.581487	0.562569	0.563171	0.620288
	245.263	0.62004	0.58158	0.513139	0.472393	0.544336	0.556229	0.471654	0.526316	0.591927	0.553011	0.525742	0.567825
	246.264	0.607534	0.635929	0.525383	0.477538	0.541317	0.550941	0.496457	0.519327	0.575404	0.541394	0.555144	0.58735
	247.266	0.585823	0.62463	0.508644	0.465366	0.522196	0.578418	0.493076	0.500195	0.579884	0.551136	0.538593	0.584478
	248.269	0.612499	0.616257	0.53854	0.48253	0.538708	0.518953	0.509571	0.537717	0.590324	0.586685	0.526366	0.599943
	249.268	0.590379	0.591286	0.523409	0.473852	0.542547	0.554195	0.496946	0.517062	0.5842	0.586869	0.532978	0.579269
	250.273	0.585101	0.621592	0.523263	0.475695	0.520109	0.520506	0.496009	0.520303	0.559702	0.56154	0.537387	0.593462
	251.274	0.604015	0.573281	0.527503	0.484411	0.494614	0.525055	0.497231	0.539825	0.576267	0.578671	0.542543	0.565774
	252.274	0.606906	0.615738	0.491283	0.467824	0.506802	0.539995	0.48766	0.500976	0.579473	0.552643	0.548241	0.610402
	253.274	0.614258	0.606846	0.548335	0.468976	0.532744	0.490219	0.537387	0.534554	0.576596	0.54632	0.508193	0.596497
	254.276	0.596223	0.629075	0.536347	0.492397	0.558836	0.550867	0.513847	0.502382	0.571951	0.55665	0.549405	0.591616
	255.278	0.606686	0.602919	0.529659	0.444363	0.535242	0.532821	0.50338	0.512572	0.587529	0.555584	0.514264	0.561631
	256.281	0.619882	0.632113	0.510763	0.466825	0.501211	0.533042	0.510589	0.489497	0.585145	0.549555	0.527697	0.597646
	257.285	0.621862	0.62174	0.50963	0.481032	0.530918	0.542103	0.516779	0.500898	0.57043	0.53088	0.554479	0.575372
	258.282	0.592453	0.63793	0.505427	0.429466	0.523016	0.509818	0.494868	0.520225	0.535698	0.547092	0.530275	0.561631
	259.287	0.612907	0.629668	0.500566	0.471203	0.537292	0.527902	0.504643	0.534906	0.555839	0.548195	0.528113	0.557201
	260.284	0.603796	0.618702	0.541135	0.468361	0.508181	0.525757	0.497516	0.510971	0.573595	0.544335	0.55922	0.556052
	261.289	0.599522	0.58032	0.528855	0.478728	0.50013	0.506712	0.493647	0.497774	0.564511	0.545622	0.530275	0.579269
	262.289	0.586923	0.610959	0.511348	0.453348	0.537739	0.507821	0.51572	0.507692	0.55625	0.519962	0.519047	0.591698
	263.29	0.621359	0.589953	0.523117	0.451467	0.523277	0.521282	0.514621	0.491137	0.541	0.53463	0.527406	0.598671
	264.291	0.586609	0.614738	0.509923	0.466173	0.48496	0.518509	0.500285	0.493323	0.581487	0.537938	0.550362	0.58091
	265.294	0.603827	0.596103	0.517927	0.475388	0.493421	0.536112	0.477926	0.499688	0.530766	0.544519	0.515803	0.629435
	266.291	0.609797	0.618257	0.509996	0.455383	0.527377	0.543804	0.459966	0.518077	0.552838	0.542607	0.535016	0.604947
	267.295	0.609263	0.588285	0.518731	0.462717	0.491707	0.534041	0.488759	0.481259	0.556003	0.525807	0.5435	0.55675
	268.3	0.62802	0.619924	0.535872	0.452465	0.491669	0.527606	0.460495	0.527331	0.569814	0.545585	0.532895	0.606383
	269.301	0.590379	0.600326	0.514601	0.471894	0.509374	0.555231	0.50839	0.494378	0.5708	0.52555	0.51651	0.592805
	270.303	0.596757	0.634744	0.485618	0.46863	0.499534	0.527606	0.492628	0.485358	0.561388	0.533858	0.504325	0.613069
	271.298	0.609231	0.583432	0.521326	0.456689	0.48496	0.524278	0.495479	0.512104	0.558716	0.508713	0.550112	0.598671
	272.308	0.58928	0.600622	0.532181	0.469667	0.493906	0.523575	0.486112	0.510073	0.557976	0.535439	0.561091	0.593585
	273.303	0.611148	0.597399	0.511092	0.468592	0.488688	0.530861	0.466156	0.516906	0.602943	0.527866	0.541088	0.574593
	274.305	0.604801	0.620295	0.509265	0.452465	0.507809	0.50723	0.447951	0.498946	0.566156	0.532828	0.51913	0.576111
	275.309	0.605555	0.596621	0.51197	0.452427	0.536994	0.521282	0.489167	0.515149	0.54544	0.506029	0.551609	0.587965
	276.305	0.59638	0.597918	0.528161	0.483797	0.527563	0.520099	0.481225	0.499571	0.565621	0.539776	0.541795	0.581484
	277.308	0.578848	0.598844	0.506414	0.449048	0.476909	0.503384	0.47312	0.495939	0.538863	0.521028	0.557931	0.587555
	278.31	0.601596	0.608551	0.495888	0.458301	0.511573	0.521541	0.479311	0.512494	0.549386	0.544408	0.53984	0.605316
	279.312	0.580011	0.60329	0.489748	0.46049	0.495844	0.543101	0.497353	0.49633	0.546755	0.531799	0.506987	0.583002
	280.315	0.574732	0.605439	0.506122	0.462026	0.480301	0.536519	0.479596	0.484187	0.555757	0.527314	0.558929	0.582058
	281.383	0.591416	0.59877	0.522313	0.451659	0.485631	0.519027	0.49381	0.503397	0.553455	0.492648	0.477002	0.599491
	282.32	0.594527	0.580765	0.495486	0.460068	0.49439	0.519766	0.484442	0.491137	0.534917	0.542791	0.543126	0.559252
	283.325	0.593553	0.618257	0.512116	0.452772	0.521562	0.535927	0.502606	0.482508	0.562662	0.514006	0.51547	0.579638
	284.325	0.609891	0.593361	0.512079	0.405199	0.492266	0.5218	0.487741	0.53022	0.528669	0.520035	0.49763	0.579351
	285.328	0.602759	0.614071	0.502942	0.442252	0.503485	0.512555	0.47251	0.515891	0.570554	0.528307	0.535432	0.566922
	286.327	0.605492	0.585581	0.467454	0.447704	0.500988	0.531822	0.467134	0.48774	0.574047	0.521984	0.53065	0.562164
	287.326	0.603387	0.627075	0.521326	0.441138	0.505572	0.502607	0.476379	0.483797	0.514982	0.514043	0.511312	0.600927
	288.327	0.580765	0.595213	0.479844	0.470627	0.497223	0.490551	0.463102	0.505193	0.556085	0.515955	0.48977	0.577505
	289.336	0.58331	0.588952	0.510837	0.450968	0.526147	0.491032	0.504928	0.506638	0.540795	0.533711	0.534891	0.56844

## Sheet: Suppl. Fig. 28c
	Suppl. Fig. 28c: band intensity vs B6(cPA_FAM) concentration
	B6(cPA_FAM) [nM]	Band intensity [a.u.]
	2	4614.35
	4	10987.4
	6	15975.6
	8	19733.4
	10	22635.7
	12	27391

## Sheet: Suppl. Fig. 29c
	Suppl. Fig. 29c: band intensity vs B6_FAM concentration
	B6_FAM [nM]	Band intensity [a.u.]
	2	1331.09
	4	3093.13
	8	4374.1
	10	6636.44
	12	7854.17
	20	12342.2
	22	15390.9

## Sheet: Suppl. Fig. 31
	Suppl. Fig. 31c: absorbance 410 nm vs pNA concentration
	pNA [mM]	Abs at 410 nm [a.u.]	STD
	0	0	0.000286744
	1	0.00207	0.000684755
	2	0.00263	0.000496655
	3	0.00417	0.00020548
	4	0.0079	0.000984322
	5	0.0095	0.00143
	8	0.0183	0.000694422
	10	0.02207	0.00308
	12	0.0285	0.00274
	15	0.03467	0.00241
	20	0.04637	0.00304
	30	0.06533	0.00504
	45	0.10117	0.00705
	50	0.11133	0.01045
	80	0.18683	0.00236
	90	0.21167	0.000895669
	100	0.23253	0.00195
	150	0.34643	0.00714
	200	0.46193	0.00864

## Sheet: Suppl. Fig. 32a (upper panel)
	Suppl. Fig. 32a (upper panel): absorbance at 410 nm vs time for aCt (10 nM)
	time [s]	Abs at 410 nm [a.u.]
		substrate [0 mM]	STD	substrate [2.5 mM]	STD	substrate [5 mM]	STD	substrate [10 mM]	STD	substrate [15 mM]	STD	substrate [20 mM]	STD	substrate [30 mM]	STD	substrate [40 mM]	STD	substrate [60 mM]	STD	substrate [80 mM]	STD	substrate [100 mM]	STD	substrate [150 mM]	STD	substrate [200 mM]	STD	substrate [300 mM]	STD	substrate [400 mM]	STD	substrate [500 mM]	STD
	0	0	4.71405e-05	0.00337	0.000163299	0.0058	0.000169967	0.0095	4.71405e-05	0.012	0.000339935	0.0141	0.000309121	0.0135	4.71405e-05	0.0166	0.00046428	0.01643	9.42809e-05	0.01573	0.000262467	0.01457	0.000509902	0.0123	0.000612826	0.03073	0.00109	0.02257	0.00198	0.0307	0.000385861	0.0252	0.000771722
	29.628	0	9.42809e-05	0.00353	0.000141421	0.006	0.000188562	0.00997	9.42809e-05	0.0129	0.000339935	0.01467	0.000249444	0.01403	0.000141421	0.01767	0.000368179	0.0181	0.00046428	0.0178	0.000249444	0.01637	0.000402768	0.015	0.000249444	0.03253	0.00113	0.02437	0.00186	0.03277	0.000771722	0.02723	0.000778888
	59.609	0	0.000124722	0.00373	0.000235702	0.0063	0.000169967	0.01043	4.71405e-05	0.01347	0.000244949	0.01527	0.000294392	0.0147	0.000169967	0.01903	0.00020548	0.01953	0.000449691	0.01953	4.71405e-05	0.01823	0.000339935	0.01703	0.000286744	0.03423	0.00124	0.02603	0.00187	0.03457	0.000864099	0.02907	0.000920145
	89.624	0	0.000124722	0.0038	0.00020548	0.00647	0.000235702	0.01073	6.93889e-18	0.0141	0.000262467	0.0161	0.000249444	0.0155	0.00020548	0.02063	0.000282843	0.02137	0.000402768	0.02143	8.16497e-05	0.01977	0.000309121	0.01867	0.00020548	0.03573	0.00131	0.02767	0.00168	0.03667	0.000694422	0.03037	0.00117
	119.604	0	4.71405e-05	0.0038	0.000249444	0.0066	0.000188562	0.01113	0	0.01467	0.000309121	0.01673	0.000294392	0.01633	0.000294392	0.0219	0.00046428	0.02267	0.000402768	0.0229	9.42809e-05	0.02127	0.000377124	0.02043	0.000244949	0.03727	0.00138	0.02913	0.00151	0.03847	0.000694422	0.03243	0.000993311
	149.619	0	4.71405e-05	0.004	0.00020548	0.00693	0.000141421	0.01157	4.71405e-05	0.01527	0.000309121	0.0176	0.000329983	0.01713	0.000374166	0.0232	0.000590668	0.0241	0.000377124	0.02443	8.16497e-05	0.02277	0.000377124	0.0223	0.000169967	0.0388	0.00145	0.03077	0.00145	0.0403	0.00074087	0.0342	0.00111
	179.633	0	4.71405e-05	0.0042	0.000169967	0.00707	0.000169967	0.01197	9.42809e-05	0.01583	0.000294392	0.01837	0.000368179	0.01783	0.000374166	0.02427	0.000478423	0.0253	0.000449691	0.0258	9.42809e-05	0.02427	0.000449691	0.02393	0.000216025	0.0401	0.00153	0.03223	0.0013	0.04183	0.000848528	0.03637	0.000899383
	209.635	0	9.42809e-05	0.00417	0.000163299	0.0072	0.000169967	0.01223	0.000124722	0.01637	0.000294392	0.01897	0.000294392	0.01847	0.000374166	0.02523	0.000524934	0.02643	0.000449691	0.02697	8.16497e-05	0.02553	0.000471405	0.0254	0.00020548	0.04143	0.00156	0.0336	0.00125	0.04333	0.000956847	0.03783	0.00111
	239.629	0	0.000124722	0.00427	0.000141421	0.00743	0.000188562	0.0125	0.000169967	0.01687	0.000294392	0.01963	0.000329983	0.01917	0.000408248	0.0262	0.000555778	0.02767	0.000424264	0.02823	0.000124722	0.0268	0.000449691	0.02693	0.000235702	0.04267	0.00168	0.03503	0.0012	0.04517	0.0012	0.03967	0.00116
	269.61	0	8.16497e-05	0.0042	0.000163299	0.00747	0.000188562	0.01283	4.71405e-05	0.01717	0.000339935	0.0202	0.000326599	0.0197	0.000374166	0.02697	0.000664998	0.02863	0.000471405	0.0294	0.000141421	0.02787	0.000478423	0.02823	4.71405e-05	0.0438	0.00188	0.03613	0.00109	0.04657	0.00108	0.04107	0.00148
	299.628	0	0.000124722	0.00427	0.000163299	0.00763	0.000124722	0.01307	8.16497e-05	0.0176	0.000329983	0.02073	0.000329983	0.0203	0.000286744	0.02783	0.000659966	0.02973	0.000377124	0.0305	0.00020548	0.02873	0.000402768	0.02947	0.000163299	0.04493	0.00188	0.03747	0.001	0.04797	0.00128	0.04307	0.00124
	329.625	0	0.000124722	0.0043	0.000124722	0.0077	0.000124722	0.01327	4.71405e-05	0.0179	0.000368179	0.02117	0.000368179	0.02083	0.000216025	0.02857	0.000684755	0.03067	0.000478423	0.0315	0.000169967	0.0297	0.000286744	0.0306	9.42809e-05	0.046	0.002	0.03853	0.000927362	0.0495	0.00139	0.04503	0.00106
	359.636	0	0.000141421	0.00433	0.000124722	0.0078	0.000141421	0.01353	0.000124722	0.01827	0.000249444	0.02163	0.000410961	0.02137	0.000286744	0.02923	0.000694422	0.03153	0.000418994	0.0324	0.000141421	0.03063	0.000309121	0.03183	4.71405e-05	0.04687	0.00212	0.03963	0.000731817	0.05077	0.00138	0.04637	0.00127
	389.635	0	0.000141421	0.0044	8.16497e-05	0.00793	0.000124722	0.0137	8.16497e-05	0.01857	0.000368179	0.0221	0.000326599	0.02177	0.000329983	0.02987	0.000731817	0.03237	0.000449691	0.03337	0.000169967	0.03157	0.000329983	0.03287	4.71405e-05	0.04777	0.00209	0.0406	0.000787401	0.05227	0.00158	0.0481	0.00122
	419.633	0	0.000124722	0.00433	0.000141421	0.00797	9.42809e-05	0.0139	9.42809e-05	0.01893	0.000326599	0.02253	0.000374166	0.02217	0.000249444	0.0305	0.000731817	0.03313	0.000432049	0.0341	0.000169967	0.03223	0.000355903	0.0338	4.71405e-05	0.04857	0.00221	0.0416	0.000758654	0.0534	0.00164	0.04947	0.00154
	449.625	0	0.000124722	0.00453	8.16497e-05	0.0082	0.000124722	0.01417	4.71405e-05	0.01933	0.000326599	0.02297	0.000329983	0.0227	0.000286744	0.0312	0.000801388	0.03397	0.000402768	0.03497	0.000188562	0.0331	0.000339935	0.0348	4.71405e-05	0.04943	0.00226	0.04277	0.000601849	0.05493	0.00163	0.0511	0.00151
	479.632	0	8.16497e-05	0.00453	0.000124722	0.0082	8.16497e-05	0.0143	0	0.0195	0.000408248	0.02327	0.000418994	0.023	0.000294392	0.0317	0.000787401	0.0345	0.000408248	0.03573	0.000169967	0.03383	0.000492161	0.0355	0	0.05013	0.00229	0.04363	0.000664998	0.05657	0.00183	0.0531	0.00164
	509.643	0	0.000169967	0.00447	0.000216025	0.00827	8.16497e-05	0.01443	0.000124722	0.0198	0.000329983	0.02357	0.000374166	0.0234	0.000235702	0.03217	0.000864099	0.03507	0.000432049	0.03623	0.000124722	0.03443	0.000418994	0.03667	0.000163299	0.05113	0.00243	0.04477	0.000711805	0.05773	0.00199	0.0547	0.00141
	539.642	0	0.000141421	0.00453	4.71405e-05	0.00833	0.000124722	0.01463	4.71405e-05	0.02003	0.000286744	0.02387	0.000418994	0.02377	0.000339935	0.0325	0.000852447	0.03553	0.000498888	0.03677	0.00020548	0.03537	0.000449691	0.03747	0.000169967	0.05173	0.0025	0.04547	0.000834	0.0589	0.00268	0.05663	0.00149
	569.638	0	0.000169967	0.00453	0.000169967	0.0083	0.000124722	0.01467	8.16497e-05	0.02017	0.000326599	0.0241	0.00046428	0.02397	0.000294392	0.03293	0.000873053	0.03597	0.000535413	0.0372	0.000286744	0.03583	0.00062361	0.03797	0.000141421	0.05233	0.00251	0.0463	0.000731817	0.0601	0.00237	0.05823	0.00145
	599.667	0	9.42809e-05	0.00443	4.71405e-05	0.0083	9.42809e-05	0.01473	9.42809e-05	0.02033	0.000449691	0.02423	0.000418994	0.0242	0.000309121	0.03333	0.000946338	0.03637	0.000489898	0.0378	0.000368179	0.03623	0.000418994	0.0386	0.00020548	0.05277	0.0026	0.047	0.000664998	0.06123	0.00233	0.06	0.00122
	629.653	0	0.000169967	0.0046	0.000124722	0.00847	8.16497e-05	0.01493	4.71405e-05	0.02067	0.000374166	0.0247	0.000410961	0.02453	0.000262467	0.0338	0.000899383	0.037	0.000492161	0.0384	0.000286744	0.03677	0.000374166	0.03923	0.000124722	0.05343	0.00264	0.04773	0.000612826	0.0625	0.00242	0.0613	0.00152
	659.649	0	0.000169967	0.00447	6.93889e-18	0.00843	9.42809e-05	0.01497	0.000141421	0.0207	0.000368179	0.02473	0.000498888	0.0247	0.000235702	0.03403	0.000873053	0.03733	0.000449691	0.0387	0.000368179	0.03697	0.000374166	0.03953	0.000262467	0.0536	0.00255	0.0484	0.000659966	0.06343	0.00252	0.0628	0.00149
	689.653	0	0.000169967	0.00457	8.16497e-05	0.00853	0.000124722	0.01507	8.16497e-05	0.02093	0.000410961	0.025	0.00046428	0.02493	0.00020548	0.0344	0.000967241	0.03773	0.000498888	0.0392	0.000368179	0.03763	0.000531246	0.04023	0.00020548	0.05423	0.00261	0.0492	0.000664998	0.06427	0.00282	0.06423	0.00147
	719.664	0	0.000141421	0.00467	4.71405e-05	0.00857	4.71405e-05	0.0152	8.16497e-05	0.0211	0.000454606	0.0252	0.000535413	0.02517	0.000286744	0.03467	0.00108	0.0381	0.000489898	0.03953	0.000368179	0.0381	0.000653197	0.04077	0.000169967	0.0547	0.00265	0.04967	0.000618241	0.06557	0.00255	0.06553	0.00165
	749.661	0	0.000249444	0.00457	8.16497e-05	0.00853	4.71405e-05	0.01517	8.16497e-05	0.0212	0.000498888	0.0253	0.00046428	0.0253	0.000309121	0.035	0.000967241	0.0384	0.00054365	0.03993	0.000339935	0.03833	0.000612826	0.04123	0.000169967	0.05493	0.00269	0.05027	0.000571548	0.06673	0.0026	0.06673	0.00194
	779.658	0	0.00020548	0.00457	0	0.0086	4.71405e-05	0.01537	0.000141421	0.0213	0.000498888	0.0255	0.00046428	0.0254	0.000249444	0.03527	0.000989949	0.03877	0.000509902	0.04033	0.000368179	0.03873	0.000736357	0.0416	0.000124722	0.05527	0.00278	0.0508	0.000601849	0.06773	0.0026	0.06803	0.00183
	809.656	0	0.000188562	0.0048	0.000188562	0.0087	4.71405e-05	0.01553	8.16497e-05	0.0215	0.000410961	0.0258	0.000418994	0.02573	0.000216025	0.03757	0.00387	0.0391	0.000555778	0.04063	0.000374166	0.03887	0.000385861	0.04207	0.00020548	0.05577	0.00282	0.0514	0.000555778	0.06883	0.00289	0.06977	0.00186
	839.669	0	0.000216025	0.00453	4.71405e-05	0.00847	9.42809e-05	0.0154	0.000163299	0.0214	0.000326599	0.0258	0.000509902	0.0257	0.000355903	0.03693	0.00288	0.03923	0.000524934	0.04083	0.000410961	0.0391	0.000571548	0.04213	0.000249444	0.05593	0.00287	0.0518	0.000571548	0.06957	0.00276	0.07097	0.00186
	869.665	0	0.000124722	0.00467	0.000169967	0.00877	0.000124722	0.01563	0.000163299	0.0217	0.000368179	0.02607	0.000524934	0.02597	0.000309121	0.03607	0.00111	0.03963	0.000509902	0.0412	0.000449691	0.03973	0.000804156	0.0425	0.000262467	0.05633	0.00278	0.05247	0.000492161	0.07087	0.00269	0.07267	0.00176
	899.662	0	0.000124722	0.00463	8.16497e-05	0.00867	4.71405e-05	0.0156	0.000124722	0.02167	0.000368179	0.02613	0.000509902	0.0261	0.000262467	0.03613	0.000989949	0.0398	0.000478423	0.04137	0.000410961	0.03977	0.000612826	0.04273	0.000374166	0.05653	0.00294	0.05287	0.000573488	0.07157	0.00301	0.07393	0.00179
	929.66	0	0.000169967	0.00467	8.16497e-05	0.0087	4.71405e-05	0.01563	0.000124722	0.0217	0.000449691	0.02623	0.000449691	0.0262	0.000309121	0.03637	0.000989949	0.0401	0.00046428	0.04157	0.000535413	0.04	0.000573488	0.04317	0.000244949	0.0568	0.00295	0.05327	0.000489898	0.07257	0.0031	0.07493	0.00221
	959.691	0	8.16497e-05	0.00477	0.000124722	0.0089	8.16497e-05	0.01583	0.000124722	0.022	0.000454606	0.02647	0.000418994	0.02643	0.000309121	0.0383	0.00332	0.04037	0.000478423	0.04197	0.000498888	0.0403	0.000616441	0.0435	0.000326599	0.05713	0.00287	0.05387	0.000449691	0.0735	0.00292	0.0763	0.00219
	989.689	0	0.000141421	0.00473	9.42809e-05	0.00873	9.42809e-05	0.0158	0.000163299	0.02203	0.000498888	0.0265	0.000454606	0.02653	0.000235702	0.03713	0.00146	0.04047	0.000555778	0.0421	0.000454606	0.0402	0.000571548	0.04373	0.000286744	0.05713	0.00274	0.05393	0.000339935	0.07377	0.00284	0.07697	0.00223
	1019.69	0	0.000169967	0.0047	9.42809e-05	0.00877	8.16497e-05	0.01577	8.16497e-05	0.022	0.000498888	0.0266	0.000492161	0.02663	0.000286744	0.03673	0.000946338	0.04087	0.000509902	0.04233	0.000368179	0.04017	0.000408248	0.04347	0.000216025	0.0572	0.00295	0.05427	0.000244949	0.07497	0.00286	0.07813	0.00225
	1049.68	0	9.42809e-05	0.00467	0.000141421	0.00887	0	0.0158	0.000124722	0.02203	0.00054365	0.0267	0.00046428	0.0267	0.000309121	0.03693	0.000942809	0.04117	0.000535413	0.04253	0.000449691	0.04043	0.000449691	0.04377	0.000141421	0.05747	0.00291	0.0546	0.000286744	0.07563	0.00298	0.0794	0.00227
	1079.7	0	0.000169967	0.00457	8.16497e-05	0.0088	4.71405e-05	0.01577	8.16497e-05	0.0222	0.000478423	0.0267	0.000492161	0.02683	0.000418994	0.03703	0.000946338	0.0412	0.00046428	0.04267	0.000408248	0.04043	0.000573488	0.044	0.000169967	0.05747	0.00294	0.05493	0.000286744	0.07633	0.00268	0.08053	0.00242
	1109.7	0	0.000188562	0.0048	9.42809e-05	0.00887	9.42809e-05	0.01597	4.71405e-05	0.0224	0.00046428	0.027	0.000449691	0.02697	0.000329983	0.0373	0.000942809	0.0414	0.000555778	0.04303	0.000374166	0.0407	0.000498888	0.0442	0.000235702	0.05793	0.00294	0.05543	0.000294392	0.0776	0.00298	0.08183	0.00247
	1139.69	0	0.000163299	0.0047	8.16497e-05	0.00887	4.71405e-05	0.01597	0.000169967	0.0224	0.000496655	0.027	0.000454606	0.02697	0.000402768	0.03873	0.00281	0.0415	0.000509902	0.04313	0.000368179	0.0408	0.000535413	0.04417	0.000169967	0.05787	0.0029	0.05573	0.000286744	0.07797	0.003	0.08297	0.00258
	1169.69	0	0.000141421	0.0047	0.000141421	0.00883	0.000124722	0.01603	0.000124722	0.0225	0.000509902	0.0272	0.000454606	0.02723	0.000385861	0.03787	0.00151	0.04163	0.000524934	0.04327	0.000368179	0.0412	0.000883176	0.04447	9.42809e-05	0.05817	0.00293	0.056	0.000355903	0.07887	0.003	0.08433	0.00251
	1199.71	0	9.42809e-05	0.00457	0.000141421	0.0088	0.000124722	0.01597	8.16497e-05	0.02243	0.000385861	0.0271	0.000492161	0.02707	0.000216025	0.03753	0.00101	0.0417	0.000601849	0.04337	0.000408248	0.04117	0.000748331	0.04447	0.000244949	0.0581	0.00295	0.05633	0.000249444	0.0796	0.00296	0.08523	0.0026
	1229.69	0	0.000235702	0.00463	0.000124722	0.0088	4.71405e-05	0.01597	8.16497e-05	0.0225	0.000555778	0.02723	0.000498888	0.0272	0.000249444	0.03783	0.00101	0.04183	0.000579272	0.04343	0.000449691	0.04123	0.000703957	0.04457	0.000141421	0.05827	0.00299	0.05647	0.000374166	0.08053	0.00311	0.0868	0.00234
	1259.7	0	0.000141421	0.00477	4.71405e-05	0.0089	0	0.01607	0.00020548	0.02257	0.00046428	0.02733	0.00046428	0.0272	0.000294392	0.03787	0.00101	0.04203	0.000573488	0.04347	0.000368179	0.0414	0.000748331	0.0448	0.000216025	0.05837	0.00304	0.05677	0.00020548	0.08103	0.00298	0.08763	0.00254
	1289.72	0	0.000124722	0.0048	4.71405e-05	0.0089	9.42809e-05	0.01607	8.16497e-05	0.02257	0.000454606	0.02733	0.000555778	0.0273	0.000169967	0.03813	0.000946338	0.04207	0.000616441	0.04357	0.000454606	0.04147	0.000668331	0.04487	0.000216025	0.05843	0.00307	0.057	0.000286744	0.08177	0.0031	0.08903	0.00234
	1319.73	0	9.42809e-05	0.00473	0.000124722	0.00897	0	0.01607	0.000141421	0.02267	0.000496655	0.02743	0.000478423	0.0274	0.000249444	0.0382	0.00104	0.04223	0.000579272	0.04373	0.000449691	0.04167	0.000725718	0.045	0.000235702	0.05863	0.00296	0.05723	0.000235702	0.08247	0.0031	0.08997	0.00258
	1349.71	0	9.42809e-05	0.0048	4.71405e-05	0.00897	8.16497e-05	0.0161	9.42809e-05	0.02253	0.000385861	0.02747	0.000509902	0.0274	0.000249444	0.03817	0.00107	0.04223	0.000579272	0.04367	0.000374166	0.0416	0.000713364	0.04507	0.000282843	0.05863	0.00298	0.0575	0.000286744	0.0831	0.00307	0.09087	0.00278
	1379.73	0	9.42809e-05	0.0048	0.000124722	0.00893	4.71405e-05	0.01613	0.000188562	0.02263	0.000385861	0.0276	0.00054365	0.02757	0.000216025	0.03833	0.00101	0.04233	0.000659966	0.0437	0.00046428	0.04163	0.000654896	0.04507	0.000216025	0.0587	0.00303	0.0576	0.000286744	0.08377	0.00313	0.09223	0.00239
	1409.72	0	8.16497e-05	0.00477	4.71405e-05	0.00897	0.000124722	0.01613	0.000124722	0.02267	0.000385861	0.02763	0.000524934	0.0276	0.000244949	0.0383	0.000852447	0.0424	0.000535413	0.0438	0.000454606	0.04177	0.00054365	0.04527	0.000124722	0.05887	0.00304	0.058	0.000244949	0.08433	0.00309	0.0941	0.00274
	1439.75	0	9.42809e-05	0.00473	9.42809e-05	0.0089	4.71405e-05	0.01613	0.000188562	0.0226	0.000402768	0.0276	0.00046428	0.0276	0.000309121	0.0384	0.00118	0.04207	0.000588784	0.04373	0.000555778	0.0421	0.000910433	0.04567	0.000163299	0.0592	0.00308	0.05857	0.000535413	0.08533	0.00389	0.0953	0.0027
	1469.73	0	0.000124722	0.00473	8.16497e-05	0.00893	8.16497e-05	0.01623	8.16497e-05	0.0228	0.000449691	0.02757	0.00054365	0.02763	0.000282843	0.0388	0.00159	0.04227	0.000601849	0.0439	0.000579272	0.0423	0.000736357	0.0457	0.000449691	0.0593	0.00304	0.05873	0.000489898	0.08617	0.00373	0.0965	0.00274
	1499.73	0	9.42809e-05	0.00477	0.000141421	0.00897	0	0.0162	0.000169967	0.02283	0.00046428	0.02763	0.000498888	0.02777	0.000355903	0.0385	0.00105	0.04227	0.000588784	0.04387	0.000454606	0.04227	0.000734847	0.04577	0.000408248	0.05943	0.00309	0.05893	0.000492161	0.08677	0.00398	0.09767	0.00262
	1529.73	0	0.000124722	0.0047	0.000124722	0.009	4.71405e-05	0.01627	8.16497e-05	0.02287	0.000454606	0.0276	0.000410961	0.0278	0.000309121	0.03873	0.00144	0.04233	0.00063421	0.04383	0.000418994	0.04243	0.000736357	0.04587	0.000244949	0.05937	0.00318	0.05917	0.000509902	0.0875	0.00389	0.09873	0.00267
	1559.75	0	0.000124722	0.00467	8.16497e-05	0.009	0.000124722	0.01627	0.000141421	0.02287	0.000509902	0.02763	0.000498888	0.0278	0.000309121	0.0399	0.0033	0.04233	0.000618241	0.04393	0.000449691	0.04237	0.000778888	0.0459	0.000286744	0.05943	0.00309	0.05923	0.00046428	0.08807	0.00401	0.09993	0.0027
	1589.74	0	9.42809e-05	0.0047	9.42809e-05	0.009	9.42809e-05	0.01617	0.000163299	0.0229	0.000555778	0.02773	0.000498888	0.02783	0.000329983	0.03847	0.00113	0.0424	0.000601849	0.04397	0.000509902	0.04237	0.000734847	0.0459	0.000410961	0.05943	0.00317	0.05933	0.000531246	0.08853	0.00385	0.10087	0.0027
	1619.74	0	9.42809e-05	0.00477	8.16497e-05	0.0091	9.42809e-05	0.01637	0.000163299	0.023	0.000498888	0.02787	0.000489898	0.02793	0.000262467	0.0395	0.00245	0.04253	0.00063421	0.0441	0.00046428	0.04253	0.000736357	0.04617	0.000216025	0.05957	0.00305	0.05987	0.000432049	0.0892	0.00397	0.10193	0.00286
	1649.74	0	8.16497e-05	0.0047	8.16497e-05	0.00897	9.42809e-05	0.01623	0.000169967	0.02293	0.000579272	0.02773	0.00046428	0.02787	0.000188562	0.04037	0.00391	0.0424	0.000648074	0.044	0.000588784	0.04227	0.000612826	0.04603	0.000286744	0.0595	0.00313	0.0598	0.000616441	0.08977	0.00405	0.103	0.00278
	1679.75	0	8.16497e-05	0.0048	8.16497e-05	0.00907	9.42809e-05	0.01633	0.00020548	0.02303	0.000555778	0.02787	0.000579272	0.02793	0.000235702	0.03853	0.00111	0.04257	0.000579272	0.0441	0.000454606	0.0423	0.000535413	0.04607	0.000449691	0.0597	0.0031	0.05993	0.000478423	0.0905	0.00401	0.1042	0.0025
	1709.77	0	0.000124722	0.0048	4.71405e-05	0.00897	0	0.01637	0.000163299	0.0229	0.000579272	0.0278	0.00054365	0.02797	0.000216025	0.0385	0.00118	0.04253	0.00063421	0.04417	0.000588784	0.04243	0.000579272	0.04607	0.000454606	0.05963	0.00309	0.06017	0.000616441	0.091	0.00405	0.105	0.0027
	1739.75	0	0.000169967	0.0048	4.71405e-05	0.00903	4.71405e-05	0.01633	0.000169967	0.02297	0.000535413	0.02787	0.000535413	0.02793	0.000262467	0.03917	0.00226	0.04253	0.00063421	0.04417	0.000535413	0.04237	0.000571548	0.04613	0.000418994	0.05967	0.00305	0.06027	0.000571548	0.09153	0.00414	0.10607	0.00282
	1769.75	0	0.00020548	0.00473	4.71405e-05	0.009	4.71405e-05	0.01633	0.000124722	0.0231	0.000555778	0.02793	0.000579272	0.02807	0.000282843	0.03917	0.00205	0.04257	0.000725718	0.04413	0.000579272	0.04243	0.000654896	0.04613	0.000449691	0.0597	0.00308	0.06047	0.000535413	0.09203	0.00417	0.10697	0.00286
	1799.76	0	0.000124722	0.00477	4.71405e-05	0.0089	4.71405e-05	0.01627	0.000169967	0.023	0.00054365	0.02787	0.00062361	0.02787	0.000235702	0.0396	0.00264	0.0425	0.000618241	0.04413	0.000509902	0.04243	0.000697615	0.04617	0.000286744	0.0597	0.00315	0.0605	0.00054365	0.0924	0.00429	0.10787	0.0029
	1829.76	0	8.16497e-05	0.0048	8.16497e-05	0.009	0	0.0163	0.000216025	0.023	0.000509902	0.0279	0.000588784	0.028	0.000244949	0.0392	0.00205	0.0426	0.000648074	0.04427	0.000555778	0.04247	0.000736357	0.04603	0.00054365	0.05973	0.00316	0.06067	0.00062361	0.09293	0.00437	0.10877	0.00294
	1859.77	0	0.000141421	0.0047	8.16497e-05	0.00897	4.71405e-05	0.0163	8.16497e-05	0.02297	0.00046428	0.02793	0.00054365	0.02797	0.000262467	0.0387	0.0012	0.0426	0.000588784	0.0441	0.000454606	0.04247	0.000736357	0.04627	0.000385861	0.0598	0.00313	0.06087	0.000524934	0.0936	0.00413	0.10973	0.00294
	1889.77	0	8.16497e-05	0.00473	9.42809e-05	0.00893	9.42809e-05	0.01627	0.000169967	0.02307	0.00046428	0.02793	0.00054365	0.02807	0.000262467	0.0386	0.0012	0.04263	0.000679869	0.0442	0.000588784	0.04253	0.000659966	0.0463	0.000374166	0.0598	0.00314	0.06093	0.000579272	0.09387	0.00434	0.11093	0.00287
	1919.79	0	0.000124722	0.00477	4.71405e-05	0.009	4.71405e-05	0.01633	0.000141421	0.023	0.00054365	0.028	0.000531246	0.02813	0.000355903	0.039	0.00117	0.04297	0.00054365	0.0442	0.000498888	0.04223	0.000778888	0.04587	0.000309121	0.05953	0.00313	0.06077	0.000286744	0.0944	0.00367	0.1109	0.00283
	1949.76	0	0.000124722	0.0048	4.71405e-05	0.00897	9.42809e-05	0.01633	0.000163299	0.0231	0.000449691	0.02803	0.000535413	0.02817	0.000235702	0.03907	0.0012	0.0431	0.000555778	0.04437	0.00046428	0.0424	0.000758654	0.0459	0.000262467	0.0596	0.00309	0.0608	0.000309121	0.09473	0.00377	0.11143	0.00306
	1979.78	0	0.000124722	0.00473	4.71405e-05	0.009	4.71405e-05	0.01633	0.00020548	0.0232	0.000498888	0.0281	0.000492161	0.0282	0.000309121	0.039	0.00119	0.04317	0.000588784	0.04433	0.000492161	0.04237	0.000778888	0.04597	0.000294392	0.05957	0.00297	0.06087	0.000355903	0.09517	0.00372	0.11247	0.00323
	2009.78	0	0.000163299	0.00477	4.71405e-05	0.00897	4.71405e-05	0.01647	9.42809e-05	0.02313	0.000418994	0.0281	0.000616441	0.02813	0.000385861	0.0392	0.00114	0.0431	0.000648074	0.04453	0.000492161	0.04237	0.000837987	0.04593	0.000262467	0.05963	0.00308	0.06113	0.000329983	0.0958	0.0038	0.11337	0.00327
	2039.78	0	0.000188562	0.0047	4.71405e-05	0.0091	0.000124722	0.0164	9.42809e-05	0.0232	0.00046428	0.02813	0.000535413	0.02823	0.000432049	0.03933	0.00114	0.04317	0.000601849	0.04453	0.000489898	0.04247	0.000849837	0.0459	0.000286744	0.0597	0.00309	0.0611	0.00054365	0.0963	0.00387	0.11433	0.00331
	2069.77	0	0.000163299	0.0047	8.16497e-05	0.00897	4.71405e-05	0.01637	0.000169967	0.0231	0.000432049	0.02807	0.000579272	0.02807	0.000329983	0.03927	0.00116	0.04313	0.000524934	0.04453	0.000492161	0.0423	0.000697615	0.0459	0.000294392	0.05957	0.00309	0.06127	0.000377124	0.09657	0.00401	0.11513	0.00323
	2099.77	0	0.000124722	0.00467	8.16497e-05	0.00887	0	0.0163	0.000124722	0.0231	0.000418994	0.02807	0.000535413	0.02813	0.000329983	0.03933	0.00109	0.0431	0.000590668	0.0445	0.000492161	0.0422	0.000612826	0.04593	0.000286744	0.05957	0.00313	0.0615	0.000402768	0.0972	0.00417	0.11587	0.00347
	2129.79	0	0.000124722	0.0047	9.42809e-05	0.009	0.000124722	0.0163	0.000124722	0.02313	0.000432049	0.02813	0.000489898	0.0281	0.000262467	0.03933	0.00108	0.04313	0.000571548	0.04453	0.000374166	0.04233	0.000697615	0.046	0.000286744	0.0596	0.00309	0.06153	0.000355903	0.09757	0.00387	0.11673	0.00335
	2159.78	0	8.16497e-05	0.0047	8.16497e-05	0.00897	9.42809e-05	0.0164	0.000216025	0.02323	0.000418994	0.02813	0.000573488	0.02817	0.000329983	0.0393	0.00116	0.04313	0.000590668	0.04457	0.000579272	0.04233	0.00074087	0.04587	0.000286744	0.0596	0.00307	0.06167	0.000377124	0.098	0.00394	0.11767	0.00339
	2189.78	0	0.000124722	0.0048	4.71405e-05	0.00903	8.16497e-05	0.0164	0.000169967	0.02317	0.000418994	0.0282	0.000498888	0.02823	0.000355903	0.03933	0.00116	0.0432	0.00054365	0.04447	0.000573488	0.0423	0.000703957	0.04597	0.000249444	0.0597	0.00309	0.06167	0.000402768	0.09853	0.00399	0.1185	0.00332
	2219.8	0	9.42809e-05	0.00473	9.42809e-05	0.00903	9.42809e-05	0.0164	0.000124722	0.02327	0.000509902	0.0281	0.000573488	0.0282	0.000309121	0.04	0.00197	0.0432	0.000601849	0.0445	0.000410961	0.04243	0.000784573	0.04597	0.000294392	0.0598	0.00314	0.06177	0.000496655	0.09897	0.0042	0.11937	0.00339
	2249.8	0	4.71405e-05	0.00473	8.16497e-05	0.00897	4.71405e-05	0.01637	0.000169967	0.02313	0.000509902	0.02807	0.000492161	0.02823	0.000355903	0.0393	0.00127	0.0432	0.00063421	0.0445	0.000573488	0.04237	0.000821922	0.0458	0.000309121	0.0597	0.00309	0.0619	0.000385861	0.09927	0.00392	0.12	0.00335
	2279.81	0	8.16497e-05	0.00467	4.71405e-05	0.00893	4.71405e-05	0.0163	0.000216025	0.02303	0.000418994	0.02813	0.000573488	0.02817	0.000329983	0.03927	0.0011	0.04317	0.000555778	0.0444	0.000509902	0.0424	0.000860233	0.0459	0.000216025	0.05973	0.00316	0.06177	0.000385861	0.09973	0.00387	0.12073	0.00335
	2309.82	0	4.71405e-05	0.00473	6.93889e-18	0.00897	4.71405e-05	0.01637	0.000124722	0.02307	0.000418994	0.02813	0.000535413	0.02817	0.000309121	0.0393	0.00102	0.04307	0.00054365	0.04443	0.000509902	0.0423	0.000817856	0.0461	0.00020548	0.05993	0.00321	0.0621	0.000286744	0.10033	0.00385	0.1217	0.00343
	2339.81	0	9.42809e-05	0.00477	4.71405e-05	0.00893	8.16497e-05	0.0164	0.00020548	0.02307	0.000418994	0.02813	0.000588784	0.02827	0.000309121	0.0393	0.00108	0.04303	0.000748331	0.04437	0.00046428	0.0425	0.00062361	0.04617	0.000124722	0.0599	0.0032	0.0625	0.000601849	0.10093	0.00466	0.124	0.00347
	2369.82	0	4.71405e-05	0.0048	4.71405e-05	0.00897	4.71405e-05	0.0164	0.00020548	0.02307	0.000418994	0.02813	0.000535413	0.02817	0.000169967	0.0393	0.00108	0.0429	0.000694422	0.04437	0.00062361	0.0427	0.000694422	0.0465	0.000329983	0.06017	0.00319	0.0625	0.000601849	0.1011	0.00474	0.12483	0.00343
	2399.82	0	8.16497e-05	0.00473	4.71405e-05	0.00897	4.71405e-05	0.0163	0.000163299	0.0231	0.000374166	0.0282	0.000616441	0.02817	0.00020548	0.0393	0.00113	0.04293	0.000664998	0.0444	0.000588784	0.04273	0.000694422	0.04647	0.000368179	0.0601	0.00318	0.06267	0.000524934	0.10163	0.00511	0.12573	0.00343
	2429.83	0	8.16497e-05	0.00483	4.71405e-05	0.00897	4.71405e-05	0.0164	0.000163299	0.02313	0.000418994	0.0282	0.000432049	0.0282	0.000326599	0.03933	0.000967241	0.04297	0.000694422	0.0445	0.000588784	0.0428	0.000778888	0.0465	0.000408248	0.06013	0.00314	0.06277	0.00062361	0.10217	0.00474	0.12643	0.00355
	2459.83	0	4.71405e-05	0.00473	6.93889e-18	0.00893	8.16497e-05	0.01637	0.000124722	0.02307	0.000418994	0.02817	0.000601849	0.02827	0.000309121	0.03937	0.00104	0.04293	0.000588784	0.04443	0.000588784	0.0427	0.000694422	0.04647	0.000492161	0.06007	0.00322	0.06277	0.000531246	0.1028	0.00478	0.12733	0.00347
	2490.07	0	0.000124722	0.0046	0.000124722	0.0089	4.71405e-05	0.01633	0.000163299	0.02317	0.000555778	0.02813	0.000535413	0.02823	0.000355903	0.03923	0.00106	0.0428	0.00063421	0.0443	0.000555778	0.04263	0.000697615	0.04637	0.000449691	0.06	0.00317	0.06277	0.000555778	0.10273	0.0051	0.12803	0.00351
	2519.85	0	8.16497e-05	0.0047	8.16497e-05	0.00887	4.71405e-05	0.0163	0.000141421	0.0231	0.000509902	0.02813	0.00054365	0.02817	0.000339935	0.03927	0.00108	0.04283	0.000679869	0.0443	0.000509902	0.0427	0.000734847	0.04637	0.000329983	0.06003	0.00322	0.0629	0.000668331	0.10347	0.0049	0.1288	0.00347
	2549.86	0	4.71405e-05	0.00467	8.16497e-05	0.0089	4.71405e-05	0.0164	0.000124722	0.0231	0.000498888	0.0281	0.00054365	0.02817	0.000355903	0.03933	0.00123	0.04283	0.000694422	0.04437	0.000509902	0.04263	0.000579272	0.04643	0.000410961	0.06	0.00314	0.06287	0.000571548	0.1038	0.00474	0.12983	0.0036
	2579.93	0	0.000141421	0.00477	9.42809e-05	0.00897	9.42809e-05	0.01637	0.000169967	0.02323	0.000418994	0.02817	0.000498888	0.0282	0.000282843	0.03937	0.00116	0.04287	0.00063421	0.04437	0.00054365	0.04273	0.000654896	0.04647	0.000385861	0.06003	0.00314	0.06293	0.000579272	0.10413	0.00462	0.13047	0.00364
	2609.95	0	0.000124722	0.0048	9.42809e-05	0.00903	4.71405e-05	0.01643	0.000124722	0.0232	0.000498888	0.0282	0.000492161	0.0283	0.000377124	0.03947	0.0012	0.04293	0.00063421	0.04447	0.000509902	0.04303	0.000899383	0.04657	0.000294392	0.0601	0.00314	0.06307	0.000535413	0.1048	0.00486	0.13143	0.00376
	2640.03	0	0.000141421	0.00473	0.000124722	0.00897	0.000124722	0.0164	0.000163299	0.02317	0.00046428	0.0281	0.000616441	0.0282	0.000355903	0.0396	0.00156	0.04287	0.00063421	0.0444	0.000535413	0.0428	0.000860233	0.04643	0.000449691	0.06007	0.00309	0.0631	0.000668331	0.1049	0.00474	0.13207	0.00356
	2669.97	0	4.71405e-05	0.0046	4.71405e-05	0.00887	4.71405e-05	0.01633	0.000163299	0.0232	0.00046428	0.0281	0.000579272	0.02823	0.000294392	0.03933	0.0012	0.04283	0.000648074	0.04443	0.000588784	0.0428	0.000736357	0.04637	0.000573488	0.0601	0.00309	0.06323	0.000535413	0.10513	0.0051	0.13303	0.00364
	2699.97	0	0.000124722	0.00467	4.71405e-05	0.00883	8.16497e-05	0.0163	0.000124722	0.02303	0.000496655	0.02817	0.00054365	0.02817	0.000309121	0.03933	0.00128	0.04277	0.000679869	0.04433	0.000588784	0.04267	0.00077603	0.04637	0.000368179	0.06013	0.00318	0.06313	0.000697615	0.10553	0.00486	0.13367	0.00366
	2730.21	0	0.000141421	0.00463	4.71405e-05	0.00887	4.71405e-05	0.01633	0.000169967	0.0231	0.000496655	0.02813	0.00054365	0.0282	0.000282843	0.0394	0.0012	0.0428	0.000648074	0.04433	0.00054365	0.04257	0.000498888	0.04637	0.000286744	0.06007	0.00315	0.06317	0.000703957	0.10577	0.0049	0.13447	0.0039
	2760.09	0	9.42809e-05	0.0047	0.000169967	0.00893	4.71405e-05	0.01633	0.000124722	0.02313	0.00054365	0.0282	0.00054365	0.02827	0.000282843	0.0396	0.00139	0.0429	0.000679869	0.04437	0.000509902	0.04253	0.000612826	0.0465	0.000492161	0.0601	0.00311	0.06337	0.000616441	0.1061	0.00494	0.13493	0.00381
	2790	0	8.16497e-05	0.0047	8.16497e-05	0.00893	4.71405e-05	0.01633	0.000124722	0.02313	0.000418994	0.0281	0.000535413	0.02827	0.000329983	0.03963	0.00146	0.04287	0.000713364	0.0444	0.000668331	0.04263	0.000694422	0.04653	0.000410961	0.06003	0.00308	0.06347	0.00062361	0.1067	0.0049	0.1358	0.00376
	2820.35	0	8.16497e-05	0.00473	4.71405e-05	0.00893	9.42809e-05	0.0164	0.000141421	0.02317	0.000492161	0.02813	0.00054365	0.0283	0.000282843	0.0402	0.00163	0.04327	0.00063421	0.04443	0.000573488	0.04227	0.000694422	0.0458	0.000374166	0.0598	0.0031	0.06303	0.000339935	0.10673	0.004	0.1349	0.00367
	2850.01	0	0.000169967	0.00477	6.93889e-18	0.00893	0.000124722	0.01633	0.00020548	0.02333	0.00046428	0.02823	0.000531246	0.02837	0.000282843	0.03987	0.001	0.04327	0.000588784	0.0446	0.000492161	0.04247	0.000653197	0.04613	0.000339935	0.05987	0.00313	0.06307	0.000535413	0.10693	0.00419	0.13563	0.00384
	2879.99	0	0.000169967	0.00467	8.16497e-05	0.00893	4.71405e-05	0.0164	9.42809e-05	0.02317	0.000432049	0.02823	0.000555778	0.0284	0.000249444	0.03997	0.00107	0.0433	0.000601849	0.0446	0.00046428	0.0423	0.000573488	0.04613	0.000329983	0.05993	0.00315	0.06327	0.000424264	0.10717	0.00443	0.13657	0.00392
	2910	0	9.42809e-05	0.00467	9.42809e-05	0.00893	8.16497e-05	0.0164	9.42809e-05	0.02323	0.000432049	0.0283	0.000531246	0.0283	0.000329983	0.03987	0.00105	0.04327	0.000518545	0.0447	0.000498888	0.0423	0.000736357	0.04607	0.000286744	0.05983	0.0031	0.0634	0.000518545	0.1078	0.00429	0.13737	0.00389
	2940	0	9.42809e-05	0.0047	4.71405e-05	0.00893	0	0.01643	0.000163299	0.02327	0.000402768	0.02823	0.000616441	0.0283	0.000329983	0.04013	0.00142	0.04327	0.00054365	0.0446	0.000531246	0.0424	0.000736357	0.0461	0.000286744	0.05983	0.00313	0.0634	0.000449691	0.1078	0.00454	0.13783	0.0038
	2970	0	8.16497e-05	0.00463	9.42809e-05	0.0089	8.16497e-05	0.0164	0.000163299	0.02323	0.000418994	0.02833	0.000573488	0.02833	0.000377124	0.0399	0.00108	0.0432	0.000509902	0.04473	0.000573488	0.04237	0.000736357	0.046	0.000294392	0.0598	0.00305	0.0634	0.000424264	0.10827	0.00471	0.13867	0.00405
	3000.01	0	8.16497e-05	0.00477	4.71405e-05	0.009	8.16497e-05	0.0165	8.16497e-05	0.02333	0.000402768	0.02833	0.000492161	0.0284	0.000282843	0.04003	0.00107	0.04333	0.000524934	0.04477	0.000418994	0.04247	0.000736357	0.04617	0.000339935	0.05993	0.00308	0.06353	0.000402768	0.10833	0.00439	0.13937	0.00392
	3030.01	0	9.42809e-05	0.00457	4.71405e-05	0.00897	0.000124722	0.01633	0.000163299	0.02327	0.000498888	0.0282	0.000612826	0.02837	0.000309121	0.03993	0.00114	0.0432	0.000555778	0.04463	0.000535413	0.04233	0.000734847	0.046	0.000262467	0.05983	0.00313	0.06343	0.000588784	0.10883	0.00438	0.13987	0.00392
	3060.01	0	9.42809e-05	0.0047	4.71405e-05	0.009	0.000124722	0.01643	0.000216025	0.02333	0.000432049	0.02837	0.000573488	0.0283	0.000329983	0.041	0.0025	0.04337	0.000524934	0.04477	0.000492161	0.0425	0.000736357	0.04613	0.000326599	0.05993	0.0031	0.06353	0.000424264	0.10893	0.00442	0.14053	0.00392
	3089.99	0	4.71405e-05	0.00477	8.16497e-05	0.009	0.000124722	0.01643	0.00020548	0.02327	0.000432049	0.02837	0.000588784	0.02837	0.000282843	0.04003	0.00116	0.04333	0.000498888	0.04467	0.000454606	0.04243	0.000736357	0.04607	0.000294392	0.05993	0.00317	0.06377	0.000432049	0.10937	0.00443	0.14143	0.00401
	3120.02	0	0.000141421	0.00473	4.71405e-05	0.009	0.000141421	0.0164	0.000163299	0.02323	0.000478423	0.0283	0.000535413	0.0284	0.000294392	0.04013	0.00126	0.04327	0.00063421	0.0447	0.000489898	0.0424	0.000748331	0.0461	0.000294392	0.0599	0.00318	0.06367	0.000449691	0.1095	0.00446	0.14183	0.00401
	3150.03	0	8.16497e-05	0.00463	4.71405e-05	0.00887	4.71405e-05	0.01637	0.000124722	0.02323	0.000478423	0.0283	0.000571548	0.0284	0.000282843	0.0405	0.00185	0.0433	0.000509902	0.04463	0.00054365	0.0424	0.000734847	0.046	0.000216025	0.05977	0.00309	0.0637	0.000355903	0.10977	0.00454	0.14247	0.00417
	3180.03	0	8.16497e-05	0.00467	9.42809e-05	0.00893	9.42809e-05	0.0164	0.000163299	0.02323	0.000339935	0.02823	0.000531246	0.0284	0.000294392	0.04007	0.00116	0.04327	0.00054365	0.04467	0.000498888	0.04237	0.00077603	0.0461	0.000294392	0.0598	0.00305	0.06373	0.000402768	0.11007	0.0046	0.14303	0.00405
	3210.02	0	8.16497e-05	0.00477	4.71405e-05	0.0089	0	0.0164	0.000163299	0.0233	0.000432049	0.02817	0.000531246	0.02837	0.000329983	0.04003	0.00118	0.0433	0.000616441	0.04463	0.00062361	0.04247	0.000736357	0.04613	0.000249444	0.05987	0.00315	0.06363	0.000555778	0.11033	0.00466	0.14427	0.00368
	3240	0	0.000141421	0.00457	4.71405e-05	0.00893	0.000124722	0.01623	0.000169967	0.0231	0.000432049	0.02817	0.000531246	0.02827	0.000329983	0.03997	0.00123	0.0431	0.000787401	0.0445	0.000588784	0.04267	0.000659966	0.04607	0.000478423	0.06013	0.00319	0.0641	0.000725718	0.11103	0.00527	0.14627	0.00405
	3270.03	0	0.000169967	0.00463	0.000124722	0.00887	8.16497e-05	0.01633	0.000124722	0.02307	0.000432049	0.02823	0.00063421	0.02823	0.000262467	0.03953	0.00123	0.04287	0.000648074	0.04433	0.000579272	0.0427	0.000654896	0.0465	0.000339935	0.06017	0.00326	0.06413	0.000703957	0.11143	0.00523	0.14707	0.00409

## Sheet: Suppl. Fig. 32a (lower panel)
	Suppl. Fig. 32a (lower panel): initial rate vs substrate concentration for aCt (10 nM)
	substrate conc. [mM]	initial rate [mM/s]	STD
	0	0	0.000166469
	2.5	0.00165	0.000226214
	5	0.0033	0.000166469
	10	0.00565	0.000166469
	15	0.00836	0.000108815
	20	0.01036	0.000284412
	40	0.01954	0.000785686
	60	0.02119	0.000307777
	80	0.02342	0.000592538
	100	0.0226	9.05597e-05
	150	0.02578	0.000280658
	400	0.0266	0.000108949
	500	0.0246	0.00117

## Sheet: Suppl. Fig. 32b (upper panel)
	Suppl. Fig. 32b (upper panel): absorbance at 410 nm vs time for aCt-cPA (10 nM)
	time [s]	Abs at 410 nm [a.u.]
		substrate [0 mM]	STD	substrate [5 mM]	STD	substrate [10 mM]	STD	substrate [15 mM]	STD	substrate [20 mM]	STD	substrate [30 mM]	STD	substrate [40 mM]	STD	substrate [60 mM]	STD	substrate [80 mM]	STD	substrate [100 mM]	STD	substrate [150 mM]	STD	substrate [200 mM]	STD
	0	0	0.000294392	0.0007	0.000244949	0.00197	0.000169967	0.0043	0	0.00493	0.000339935	0.00693	0.000262467	0.01143	0.000659966	0.01343	9.42809e-05	0.018	0.00135	0.01977	0.000956847	0.02493	0.000793025	0.03277	0.0014
	29.577	0	0.000355903	0.000933333	0.000188562	0.00257	0.000731817	0.0052	0.000778888	0.00543	0.000262467	0.00757	0.000329983	0.0124	0.000697615	0.0145	0.000216025	0.01833	0.00126	0.0211	0.000852447	0.02683	0.000873053	0.0344	0.00136
	59.593	0	0.000355903	0.00127	0.000235702	0.00283	0.000471405	0.00587	0.000946338	0.00607	0.000377124	0.0084	0.000282843	0.0137	0.000816497	0.01553	0.000329983	0.0193	0.0015	0.0229	0.000778888	0.02877	0.000857645	0.0369	0.00153
	89.576	0	0.000329983	0.00143	0.000163299	0.0033	0.000873053	0.0061	0.000873053	0.00667	0.000418994	0.0091	0.000169967	0.01463	0.000778888	0.01647	0.000286744	0.02057	0.00158	0.02437	0.000849837	0.0308	0.000817856	0.0393	0.0016
	119.587	0	0.000262467	0.00193	0.000309121	0.0034	0.000188562	0.00673	0.000805536	0.00737	0.000294392	0.0101	0.000124722	0.0159	0.000899383	0.01777	0.000141421	0.0221	0.00152	0.02627	0.000852447	0.033	0.000821922	0.0423	0.0017
	149.577	0	0.000235702	0.00193	0.000244949	0.00413	0.000711805	0.00707	0.000684755	0.00787	0.000418994	0.0107	0.00020548	0.0168	0.000953357	0.0188	0.000169967	0.0234	0.00137	0.02783	0.000864099	0.03503	0.000962635	0.04507	0.00172
	179.582	0	0.000432049	0.00197	0.000249444	0.0038	0.000282843	0.00717	0.000731817	0.0081	0.000432049	0.01123	0.000124722	0.01757	0.00109	0.0198	0.000216025	0.02477	0.00174	0.0292	0.000962635	0.03683	0.00101	0.04787	0.00158
	209.597	0	0.000262467	0.00227	0.000244949	0.0048	0.00104	0.00767	0.000711805	0.00867	0.000588784	0.01247	0.000509902	0.0187	0.00105	0.021	0.000188562	0.0261	0.00165	0.03087	0.00104	0.03903	0.00103	0.05097	0.00174
	239.591	0	0.000262467	0.00247	0.000294392	0.0044	0.000329983	0.0079	0.000684755	0.00917	0.000588784	0.01307	0.000454606	0.01963	0.00109	0.02217	0.000355903	0.02733	0.00162	0.03233	0.00113	0.041	0.00113	0.054	0.00156
	269.592	0	0.000216025	0.00247	0.00020548	0.0051	0.000637704	0.00813	0.000684755	0.00957	0.000601849	0.0135	0.000282843	0.02057	0.00109	0.02307	0.000377124	0.0288	0.00147	0.03373	0.00133	0.04307	0.00117	0.05707	0.00157
	299.591	0	0.000282843	0.00257	0.000286744	0.00503	0.000418994	0.0084	0.000637704	0.00987	0.000601849	0.0144	0.000804156	0.02133	0.00113	0.0241	0.000432049	0.02983	0.00143	0.03493	0.00144	0.045	0.0012	0.0598	0.00168
	329.603	0	0.000309121	0.00263	0.000216025	0.0053	0.000385861	0.00877	0.000684755	0.01027	0.000618241	0.01447	0.000235702	0.02213	0.00124	0.0251	0.00046428	0.03103	0.00143	0.03643	0.00155	0.04707	0.00132	0.06273	0.00172
	359.616	0	0.000235702	0.00287	0.000249444	0.00613	0.000778888	0.0091	0.000731817	0.0107	0.000659966	0.0152	0.000418994	0.023	0.00128	0.02593	0.000571548	0.03213	0.00147	0.0379	0.00167	0.0491	0.00144	0.06577	0.00194
	389.615	0	0.000377124	0.00287	0.00020548	0.00577	0.000531246	0.00923	0.000711805	0.011	0.00074087	0.01567	0.000492161	0.02377	0.00138	0.02663	0.000496655	0.03283	0.00159	0.03907	0.00186	0.05097	0.00167	0.06837	0.00197
	419.579	0	0.000249444	0.003	0.000188562	0.0062	0.00063421	0.00963	0.000707107	0.01143	0.000637704	0.01667	0.000899383	0.02447	0.00141	0.02747	0.000612826	0.03387	0.00171	0.0404	0.00186	0.053	0.00158	0.07133	0.0023
	449.576	0	0.000294392	0.00307	0.00020548	0.00603	0.000410961	0.00973	0.000612826	0.01167	0.000801388	0.01713	0.000997775	0.02513	0.00156	0.0281	0.000588784	0.03507	0.00161	0.0416	0.00198	0.05477	0.00179	0.07407	0.00243
	479.606	0	0.000282843	0.0032	0.000294392	0.00673	0.000664998	0.00993	0.000612826	0.01203	0.000758654	0.01707	0.00054365	0.02577	0.00164	0.02897	0.000664998	0.03617	0.00175	0.04283	0.00213	0.0568	0.00205	0.07693	0.00263
	509.59	0	0.000329983	0.0032	0.000169967	0.00643	0.000535413	0.00997	0.00054365	0.01217	0.000825967	0.01787	0.000865384	0.0264	0.00164	0.02953	0.000778888	0.03723	0.0018	0.04397	0.00253	0.05837	0.00211	0.0796	0.0028
	539.602	0	0.000249444	0.00333	0.000244949	0.00727	0.000880656	0.01037	0.000471405	0.01267	0.000684755	0.01777	0.00046428	0.0271	0.00158	0.03043	0.000711805	0.03843	0.00168	0.04537	0.00256	0.06047	0.00224	0.08257	0.00298
	569.604	0	0.000235702	0.0035	0.000169967	0.00703	0.000804156	0.01063	0.000565685	0.01303	0.000778888	0.01813	0.000432049	0.0278	0.00164	0.03127	0.000825967	0.03913	0.0019	0.04667	0.00262	0.0625	0.0023	0.0854	0.00333
	599.616	0	0.000449691	0.00327	0.000188562	0.0073	0.000825967	0.01047	0.00054365	0.01297	0.000825967	0.01853	0.000804156	0.02807	0.00172	0.0316	0.000942809	0.03943	0.00206	0.04737	0.00272	0.0639	0.00244	0.0879	0.00344
	629.613	0	0.000339935	0.00357	0.000141421	0.00723	0.00062361	0.01073	0.000590668	0.01333	0.000805536	0.01877	0.000489898	0.0288	0.00184	0.03243	0.000805536	0.0403	0.0021	0.04887	0.00283	0.06587	0.00255	0.0909	0.00362
	659.595	0	0.000309121	0.00357	0.000188562	0.00773	0.000852447	0.01097	0.000618241	0.0135	0.000880656	0.01927	0.000834	0.02947	0.00176	0.03293	0.000787401	0.0412	0.00215	0.0498	0.00306	0.0675	0.00265	0.09353	0.00369
	689.608	0	0.000262467	0.0037	0.00020548	0.00737	0.000668331	0.011	0.00054365	0.01367	0.000852447	0.01927	0.000571548	0.02993	0.00193	0.03323	0.000679869	0.04173	0.00222	0.0507	0.00312	0.06903	0.00294	0.0961	0.00399
	719.589	0	0.000262467	0.0038	0.000329983	0.0079	0.000758654	0.0112	0.000498888	0.01393	0.000873053	0.0198	0.000793025	0.03033	0.00199	0.03397	0.000725718	0.04253	0.00222	0.05167	0.00329	0.07067	0.00306	0.0987	0.00415
	749.605	0	0.000249444	0.00373	0.000294392	0.00773	0.000734847	0.01127	0.000478423	0.014	0.000873053	0.01967	0.000329983	0.03077	0.00204	0.03453	0.000828654	0.04343	0.00255	0.05257	0.00347	0.07223	0.00328	0.10133	0.00425
	779.602	0	0.000262467	0.0039	0.000188562	0.0077	0.000713364	0.01133	0.000449691	0.01423	0.000942809	0.02023	0.000837987	0.0312	0.00211	0.03493	0.000805536	0.04407	0.00262	0.05347	0.00361	0.07387	0.00352	0.10393	0.00424
	809.599	0	0.000262467	0.0039	0.000262467	0.008	0.000601849	0.0115	0.000471405	0.01443	0.000873053	0.02003	0.000188562	0.03163	0.00222	0.03517	0.000707107	0.04497	0.0029	0.05427	0.00374	0.0753	0.00354	0.1065	0.00439
	839.613	0	0.000235702	0.00387	0.000262467	0.00777	0.000694422	0.01157	0.000402768	0.01443	0.000848528	0.02013	0.000282843	0.03207	0.00227	0.0357	0.00074087	0.04533	0.00276	0.05513	0.00388	0.07673	0.00372	0.10893	0.0046
	869.628	0	0.000235702	0.00397	0.000188562	0.00813	0.000668331	0.01167	0.000402768	0.01477	0.00104	0.02027	0.000309121	0.03253	0.0023	0.03607	0.000758654	0.04613	0.0029	0.0559	0.00407	0.0782	0.00389	0.11153	0.00465
	899.613	0	0.000571548	0.0036	0.000216025	0.00767	0.000679869	0.01133	0.000402768	0.01447	0.000942809	0.0202	0.000282843	0.03257	0.00236	0.03633	0.000967241	0.0463	0.00269	0.0564	0.00417	0.0795	0.00429	0.11393	0.00485
	929.623	0	0.000188562	0.00397	0.000244949	0.00823	0.000659966	0.01183	0.000377124	0.01483	0.000942809	0.0206	0.000235702	0.03323	0.00244	0.03687	0.000848528	0.04757	0.00375	0.0574	0.0044	0.08107	0.00437	0.11657	0.00492
	959.611	0	0.000235702	0.00387	0.00020548	0.00813	0.000616441	0.01177	0.000329983	0.01493	0.000920145	0.02107	0.000531246	0.0334	0.0025	0.03743	0.0012	0.04813	0.00368	0.05813	0.0047	0.08237	0.00443	0.1189	0.00496
	989.635	0	0.000188562	0.004	0.00020548	0.00817	0.000725718	0.01177	0.000216025	0.015	0.000974109	0.02097	0.000282843	0.03367	0.00259	0.03757	0.00107	0.0482	0.0033	0.05873	0.00474	0.08353	0.00475	0.12097	0.00494
	1019.62	0	0.000163299	0.00397	0.000169967	0.00817	0.000601849	0.0118	0.000355903	0.01503	0.000967241	0.02107	0.000402768	0.03387	0.00272	0.03797	0.00102	0.0489	0.00321	0.05937	0.00487	0.08473	0.00483	0.12347	0.00499
	1049.62	0	0.000216025	0.00393	0.000188562	0.00823	0.00063421	0.01193	0.000262467	0.0152	0.000993311	0.02133	0.00046428	0.0343	0.00273	0.0383	0.00106	0.0496	0.00389	0.06017	0.00503	0.0861	0.00508	0.1257	0.00529
	1079.65	0	0.000163299	0.0039	0.000216025	0.00833	0.000612826	0.01193	0.000418994	0.01517	0.000942809	0.0213	0.000374166	0.03443	0.00275	0.03847	0.00123	0.04983	0.00408	0.06063	0.0052	0.0872	0.0053	0.1279	0.00537
	1109.64	0	0.000216025	0.00397	0.000235702	0.00843	0.000771722	0.01187	9.42809e-05	0.01537	0.00109	0.02167	0.000573488	0.03483	0.00282	0.03893	0.00125	0.04993	0.00345	0.0615	0.00529	0.08857	0.00553	0.1303	0.00559
	1139.62	0	0.00020548	0.0043	0.000124722	0.00903	0.000684755	0.01203	0.000124722	0.01547	0.00107	0.02187	0.000571548	0.0352	0.00292	0.03927	0.00113	0.0505	0.00351	0.06223	0.00546	0.08983	0.00574	0.13247	0.00572
	1169.67	0	0.000235702	0.00423	0.000141421	0.00883	0.000616441	0.01207	4.71405e-05	0.01563	0.00106	0.0223	0.00113	0.03537	0.0029	0.03947	0.00132	0.0507	0.00328	0.06277	0.00555	0.09113	0.00593	0.13467	0.00581
	1199.65	0	0.000262467	0.00423	0.00020548	0.00913	0.000849837	0.012	4.71405e-05	0.01553	0.00109	0.0219	0.00046428	0.03557	0.00301	0.0396	0.00125	0.05153	0.00399	0.06323	0.00573	0.09203	0.00596	0.13687	0.00607
	1229.65	0	0.000282843	0.00423	0.000124722	0.00913	0.000837987	0.01183	0.000169967	0.01557	0.00116	0.0218	0.000282843	0.03577	0.00306	0.03987	0.0013	0.05193	0.00415	0.06387	0.00603	0.0931	0.0063	0.13903	0.0061
	1259.65	0	0.000235702	0.00427	0.000124722	0.00887	0.000654896	0.01207	9.42809e-05	0.0158	0.00116	0.022	0.000339935	0.03603	0.00309	0.04013	0.00135	0.05203	0.00361	0.06433	0.00599	0.09423	0.00636	0.1413	0.00631
	1289.63	0	0.00020548	0.00423	0.000163299	0.00907	0.000731817	0.01213	8.16497e-05	0.01577	0.00118	0.02237	0.000573488	0.03627	0.00319	0.0404	0.00144	0.05243	0.00389	0.06483	0.00615	0.09543	0.00665	0.14337	0.00645
	1319.63	0	0.000141421	0.00423	0.000188562	0.0089	0.000616441	0.0121	0.000141421	0.01587	0.00109	0.02263	0.00074087	0.03633	0.00317	0.04047	0.0013	0.05243	0.00352	0.06533	0.00635	0.0964	0.00671	0.14533	0.00667
	1349.62	0	0.000286744	0.00417	0.000141421	0.0088	0.000579272	0.0122	0.000124722	0.01583	0.00123	0.02257	0.000588784	0.03653	0.00327	0.04073	0.0013	0.0528	0.00346	0.06593	0.0064	0.09743	0.00695	0.14747	0.00671
	1379.65	0	0.000163299	0.00417	0.000169967	0.00883	0.00063421	0.0121	0.000141421	0.01587	0.0013	0.02247	0.000471405	0.0368	0.00323	0.0408	0.00128	0.05303	0.00352	0.0664	0.00666	0.0986	0.00714	0.14943	0.00688
	1409.66	0	0.000163299	0.0043	0.000216025	0.0088	0.000509902	0.01233	0.000169967	0.016	0.00113	0.02343	0.00109	0.037	0.0033	0.04093	0.00127	0.05343	0.00346	0.06693	0.0067	0.09963	0.00734	0.15167	0.00697
	1439.67	0	0.000163299	0.00427	0.00020548	0.00913	0.00063421	0.01243	0.000124722	0.0163	0.00114	0.02337	0.000939267	0.03723	0.00352	0.04147	0.0013	0.05383	0.00345	0.06757	0.00681	0.10087	0.00752	0.1537	0.00736
	1469.65	0	0.000249444	0.00423	0.000163299	0.00933	0.000725718	0.0125	0.000169967	0.0162	0.00124	0.02337	0.00107	0.03737	0.00353	0.04153	0.00142	0.0541	0.0035	0.06793	0.00685	0.10173	0.00765	0.1557	0.00746
	1499.63	0	0.000216025	0.00437	0.000169967	0.00917	0.000618241	0.0123	0	0.01627	0.00116	0.0235	0.000920145	0.0374	0.00343	0.04177	0.0013	0.05437	0.00377	0.0685	0.00687	0.1027	0.0078	0.1578	0.00755
	1529.63	0	0.000216025	0.00443	0.000169967	0.0091	0.000804156	0.01253	4.71405e-05	0.01653	0.00119	0.0235	0.000883176	0.03787	0.00355	0.04193	0.00125	0.0552	0.00418	0.06897	0.00704	0.10377	0.00784	0.15987	0.00754
	1559.66	0	0.000294392	0.0043	0.000163299	0.00923	0.000601849	0.01253	0.000169967	0.01633	0.00126	0.02387	0.000974109	0.0379	0.00337	0.04207	0.0013	0.05537	0.00462	0.06927	0.00723	0.1046	0.00817	0.1616	0.00769
	1589.64	0	0.000294392	0.00433	9.42809e-05	0.00907	0.000531246	0.0127	0.000326599	0.01647	0.00123	0.02357	0.000917727	0.03813	0.0036	0.04227	0.00144	0.05537	0.00399	0.06967	0.00739	0.10553	0.0082	0.16367	0.00789
	1619.64	0	0.00020548	0.00443	9.42809e-05	0.00907	0.000588784	0.01333	0.000946338	0.01657	0.00121	0.02337	0.000648074	0.0384	0.00369	0.04257	0.00135	0.05567	0.00389	0.07017	0.00744	0.1066	0.00837	0.16577	0.00806
	1649.64	0	0.000249444	0.0043	0.000124722	0.00933	0.000711805	0.01233	0.000294392	0.0164	0.00123	0.02327	0.000449691	0.0383	0.00363	0.0426	0.00145	0.05597	0.00429	0.07047	0.00751	0.10727	0.00864	0.1672	0.00817
	1679.68	0	0.000163299	0.00423	0.000124722	0.00947	0.000758654	0.0125	8.16497e-05	0.01633	0.00126	0.0231	0.000294392	0.03837	0.00369	0.0428	0.0015	0.05637	0.00455	0.07073	0.00756	0.10817	0.00883	0.16907	0.00811
	1709.67	0	0.00020548	0.00447	0.000216025	0.0096	0.00074087	0.01277	0.000244949	0.01653	0.00131	0.0234	0.000618241	0.0385	0.00367	0.0429	0.0016	0.05623	0.00405	0.07117	0.00765	0.109	0.00892	0.17093	0.00824
	1739.66	0	0.00020548	0.00427	8.16497e-05	0.00907	0.000489898	0.0126	0.000124722	0.0165	0.00132	0.02367	0.000648074	0.0385	0.00381	0.04297	0.00149	0.05627	0.00382	0.0715	0.00794	0.1099	0.00908	0.17267	0.00836
	1769.67	0	0.000169967	0.00433	9.42809e-05	0.0092	0.000579272	0.01263	4.71405e-05	0.01663	0.0013	0.02377	0.000697615	0.03873	0.00383	0.04307	0.00156	0.0568	0.00416	0.07193	0.0079	0.11077	0.00925	0.17443	0.00852
	1799.66	0	0.000163299	0.0044	8.16497e-05	0.00937	0.000531246	0.01267	0.000124722	0.01653	0.00126	0.02367	0.00054365	0.03887	0.00391	0.04317	0.00152	0.05707	0.00448	0.0723	0.00798	0.11153	0.00937	0.17613	0.00858
	1829.65	0	0.000124722	0.00437	0.000124722	0.00963	0.000711805	0.0126	0.00020548	0.01663	0.00121	0.0243	0.000974109	0.03897	0.0039	0.04317	0.00146	0.05743	0.0046	0.07257	0.00817	0.11237	0.0095	0.17793	0.00871
	1859.67	0	0.000244949	0.00427	0.00020548	0.00953	0.000664998	0.01253	9.42809e-05	0.01647	0.00138	0.02407	0.000967241	0.039	0.00403	0.04323	0.00147	0.0572	0.00439	0.07277	0.0081	0.11307	0.00958	0.17943	0.00854
	1889.66	0	0.000169967	0.00447	0.000216025	0.0096	0.000731817	0.0125	0.000169967	0.0166	0.00126	0.02373	0.000684755	0.0392	0.00395	0.04327	0.0015	0.05743	0.00434	0.07317	0.00841	0.1138	0.00983	0.18143	0.00866
	1919.68	0	0.000249444	0.0043	0.000188562	0.0092	0.00062361	0.01253	8.16497e-05	0.01653	0.00128	0.0238	0.000771722	0.0392	0.00405	0.04347	0.00148	0.0576	0.00428	0.07337	0.00848	0.11453	0.01001	0.18277	0.00868
	1949.69	0	0.000163299	0.00433	0.000169967	0.00933	0.000601849	0.01253	4.71405e-05	0.0165	0.00128	0.0236	0.000648074	0.03933	0.00411	0.04343	0.00142	0.058	0.00432	0.0738	0.00861	0.11523	0.01004	0.1846	0.00881
	1979.66	0	0.000249444	0.00433	0.000163299	0.0093	0.000612826	0.01253	8.16497e-05	0.01653	0.00135	0.02367	0.000590668	0.0394	0.00406	0.04367	0.00148	0.05813	0.00446	0.07397	0.0086	0.11597	0.01032	0.18617	0.00898
	2009.67	0	0.000169967	0.00437	0.000163299	0.0095	0.000659966	0.0123	0.000309121	0.01653	0.00131	0.0241	0.000997775	0.03947	0.00414	0.04377	0.00159	0.05823	0.00434	0.07433	0.00882	0.1166	0.01055	0.18773	0.00915
	2039.67	0	0.000244949	0.00437	0.000169967	0.00967	0.000758654	0.0127	8.16497e-05	0.01663	0.00126	0.02417	0.00106	0.0396	0.00422	0.0438	0.00136	0.05847	0.00449	0.07463	0.00889	0.1175	0.01049	0.18943	0.00919
	2069.67	0	0.000249444	0.00423	0.00020548	0.00933	0.00063421	0.0124	0.000309121	0.01653	0.00124	0.02403	0.000953357	0.03953	0.00428	0.04377	0.00165	0.05843	0.00449	0.07487	0.00885	0.11803	0.01073	0.1908	0.00935
	2099.63	0	0.000249444	0.00423	0.00020548	0.00913	0.000573488	0.01267	8.16497e-05	0.01647	0.00128	0.02383	0.000684755	0.0396	0.00431	0.04387	0.00145	0.05877	0.00475	0.0751	0.00895	0.11877	0.01091	0.19273	0.00931
	2129.65	0	0.000163299	0.00433	0.000124722	0.00943	0.000573488	0.01247	0.000339935	0.0166	0.00121	0.0239	0.000725718	0.03983	0.00431	0.0441	0.00161	0.05893	0.00445	0.07543	0.00903	0.1194	0.01098	0.19387	0.00956
	2159.66	0	0.000235702	0.0044	0.000124722	0.00943	0.000748331	0.0127	4.71405e-05	0.01663	0.0013	0.02433	0.001	0.03987	0.00425	0.04413	0.00159	0.059	0.00435	0.07573	0.00922	0.12033	0.01113	0.19573	0.00968
	2189.66	0	0.000169967	0.00447	0.000169967	0.0096	0.00063421	0.0127	0.000124722	0.01667	0.00127	0.02433	0.000828654	0.04003	0.00437	0.0443	0.00154	0.05967	0.00481	0.0761	0.00929	0.12097	0.01132	0.19717	0.00986
	2219.66	0	0.000169967	0.00433	0.000124722	0.0097	0.000805536	0.01263	4.71405e-05	0.01653	0.00131	0.0243	0.000997775	0.03993	0.00433	0.04417	0.00137	0.05973	0.00465	0.07617	0.00934	0.12143	0.0115	0.19857	0.00977
	2249.68	0	0.000249444	0.00433	9.42809e-05	0.0096	0.000758654	0.0124	0.000329983	0.0166	0.00127	0.02413	0.000903081	0.04	0.0044	0.04417	0.00147	0.05957	0.00443	0.07663	0.0097	0.1221	0.01152	0.20003	0.00992
	2279.67	0	0.000141421	0.0043	0.000163299	0.00937	0.000579272	0.0127	8.16497e-05	0.01663	0.00133	0.0244	0.00114	0.04007	0.0044	0.04427	0.00148	0.05977	0.00445	0.07653	0.00946	0.12263	0.01167	0.2014	0.00997
	2309.67	0	0.000163299	0.0043	0.000163299	0.00933	0.00054365	0.0124	0.000355903	0.0167	0.00128	0.0249	0.00113	0.04013	0.00446	0.04447	0.00147	0.05987	0.00431	0.0768	0.00963	0.1234	0.01192	0.20287	0.01015
	2339.66	0	0.00020548	0.00433	8.16497e-05	0.00957	0.000659966	0.01273	8.16497e-05	0.01683	0.00128	0.02467	0.0011	0.0403	0.00448	0.0447	0.00153	0.06043	0.00483	0.07723	0.00973	0.1241	0.0121	0.20443	0.01063
	2369.66	0	0.000216025	0.00437	9.42809e-05	0.0096	0.000725718	0.01263	0.000249444	0.01673	0.00127	0.02463	0.00111	0.04033	0.00445	0.0448	0.00151	0.06013	0.00428	0.0775	0.00975	0.12473	0.01219	0.20587	0.01052
	2399.67	0	0.000163299	0.00443	0.000169967	0.00973	0.00074087	0.01273	0.000188562	0.01687	0.00124	0.0247	0.000989949	0.04037	0.00449	0.04483	0.0015	0.0602	0.00435	0.07783	0.00971	0.12543	0.01232	0.20737	0.01062
	2429.64	0	0.000169967	0.0045	0.00020548	0.00963	0.000748331	0.01297	0.00020548	0.01677	0.00127	0.02467	0.000917727	0.04047	0.00451	0.04497	0.0015	0.06053	0.00449	0.07813	0.00998	0.12603	0.01241	0.20877	0.01075
	2459.66	0	0.000163299	0.00447	0.000124722	0.00933	0.00046428	0.0131	0.000294392	0.01687	0.0013	0.02473	0.00103	0.0406	0.0045	0.04517	0.0017	0.06073	0.00481	0.07823	0.00993	0.12657	0.01251	0.21003	0.01089
	2489.64	0	0.00020548	0.0044	0.000188562	0.00943	0.000535413	0.01283	8.16497e-05	0.0168	0.00124	0.02473	0.000962635	0.04057	0.00453	0.04527	0.00184	0.06093	0.00477	0.0784	0.00992	0.1271	0.01265	0.2114	0.01099
	2519.66	0	0.000262467	0.0044	0.00020548	0.00937	0.00054365	0.0128	0.000124722	0.01673	0.00121	0.02457	0.000984322	0.04063	0.0045	0.04523	0.00173	0.061	0.00471	0.07863	0.00998	0.1276	0.0128	0.2128	0.01108
	2549.66	0	0.000169967	0.0044	9.42809e-05	0.00967	0.000637704	0.0128	0.000124722	0.01677	0.00128	0.02467	0.00094163	0.04063	0.00462	0.04527	0.00163	0.061	0.00466	0.07877	0.0101	0.1282	0.01288	0.21403	0.01114
	2579.64	0	0.000244949	0.0044	0.000141421	0.00977	0.000684755	0.0129	0.000163299	0.0169	0.00128	0.02463	0.000946338	0.0407	0.00457	0.0454	0.00179	0.06127	0.00473	0.079	0.01008	0.1289	0.01297	0.21533	0.01117
	2609.66	0	0.000244949	0.0044	0.000141421	0.00967	0.000694422	0.01283	0.000124722	0.0168	0.00135	0.02453	0.000857645	0.0406	0.00464	0.0454	0.00181	0.06107	0.00444	0.07913	0.01022	0.12933	0.01303	0.21647	0.01128
	2639.67	0	0.000235702	0.0045	0.000124722	0.00947	0.000531246	0.0129	9.42809e-05	0.0169	0.00138	0.02497	0.00101	0.04087	0.00451	0.04557	0.00177	0.06123	0.00435	0.07953	0.01018	0.12997	0.01317	0.21787	0.01142
	2669.66	0	0.00020548	0.00443	0.000141421	0.0095	0.000531246	0.0129	9.42809e-05	0.0169	0.00138	0.02493	0.001	0.04087	0.0046	0.04567	0.00187	0.06153	0.00477	0.07963	0.01008	0.1305	0.01343	0.21907	0.01139
	2699.67	0	0.000216025	0.0046	0.000355903	0.0094	0.000535413	0.0128	0.000141421	0.0169	0.00135	0.02483	0.00105	0.0408	0.00464	0.04547	0.00178	0.06153	0.00474	0.07973	0.01039	0.13097	0.01343	0.2202	0.01159
	2729.67	0	0.000249444	0.00437	0.000163299	0.00967	0.000565685	0.01257	0.000216025	0.01677	0.00135	0.02487	0.001	0.0408	0.00467	0.04537	0.00202	0.06153	0.00465	0.08003	0.01023	0.13137	0.0134	0.22157	0.01142
	2759.69	0	0.00020548	0.0044	0.000169967	0.00963	0.000571548	0.0128	4.71405e-05	0.01667	0.00127	0.02467	0.00105	0.0408	0.00462	0.0454	0.00188	0.06157	0.00489	0.08007	0.01039	0.13187	0.01328	0.2227	0.01147
	2789.68	0	0.000124722	0.00437	0.000124722	0.00963	0.000637704	0.01247	0.000329983	0.01663	0.0013	0.0248	0.00103	0.0408	0.00462	0.04527	0.00181	0.0617	0.00501	0.08013	0.01051	0.13223	0.01338	0.22377	0.0116
	2819.68	0	0.00020548	0.00443	0.000124722	0.00963	0.00063421	0.01287	8.16497e-05	0.01673	0.00131	0.02453	0.000825967	0.0409	0.00473	0.0454	0.00179	0.0617	0.00489	0.0803	0.01046	0.13287	0.01343	0.22497	0.01171
	2849.68	0	0.000249444	0.0043	0.000124722	0.00957	0.000601849	0.01257	0.000329983	0.01663	0.00128	0.0247	0.000899383	0.04093	0.00469	0.0454	0.00178	0.06197	0.00509	0.0804	0.01059	0.13333	0.01373	0.22617	0.01179
	2879.66	0	0.00020548	0.00433	0.000249444	0.0094	0.000601849	0.01273	0.000169967	0.0166	0.00134	0.0245	0.000939267	0.0408	0.00467	0.0454	0.00187	0.0619	0.00503	0.08047	0.01057	0.13367	0.01372	0.22717	0.01184
	2909.67	0	0.000141421	0.0043	0.000163299	0.0094	0.000571548	0.0126	8.16497e-05	0.01667	0.00124	0.02457	0.0011	0.04107	0.00468	0.0455	0.0019	0.0622	0.00527	0.0808	0.01063	0.13427	0.01388	0.22827	0.01187
	2939.68	0	0.000124722	0.00453	8.16497e-05	0.0097	0.000618241	0.01273	0	0.01663	0.00128	0.0246	0.000873053	0.04113	0.00478	0.04567	0.00179	0.06217	0.0051	0.08087	0.01082	0.13497	0.01412	0.22963	0.01198
	2969.65	0	0.000169967	0.0044	0.000249444	0.00943	0.000588784	0.01247	0.000377124	0.0167	0.00131	0.0245	0.000821922	0.04107	0.00465	0.04547	0.00181	0.06197	0.00489	0.0811	0.01088	0.1352	0.01402	0.23063	0.01196
	2999.66	0	0.000163299	0.0044	0.000163299	0.00953	0.00054365	0.0128	8.16497e-05	0.01683	0.00133	0.02493	0.00116	0.04103	0.00486	0.04573	0.00179	0.06227	0.00514	0.08123	0.01091	0.1357	0.0142	0.2319	0.01209
	3029.68	0	0.000294392	0.0044	0.000216025	0.00957	0.000579272	0.01253	0.000377124	0.01677	0.0013	0.0247	0.00114	0.0411	0.00478	0.0457	0.00182	0.06233	0.00503	0.08133	0.0109	0.1362	0.01429	0.23287	0.01229
	3059.63	0	0.000216025	0.00427	0.000169967	0.0094	0.000535413	0.01347	0.00108	0.01667	0.00124	0.02463	0.00106	0.04113	0.0048	0.04567	0.00176	0.06233	0.00516	0.0815	0.01095	0.13667	0.01452	0.2339	0.01238
	3089.62	0	0.00020548	0.00427	0.000163299	0.00927	0.000454606	0.01237	0.000294392	0.01663	0.00124	0.0247	0.000980929	0.04103	0.00474	0.0456	0.00179	0.06263	0.00542	0.0816	0.01103	0.13693	0.01445	0.23503	0.01238
	3119.65	0	0.000286744	0.0041	0.000249444	0.00923	0.000616441	0.01273	0.000216025	0.01657	0.00127	0.0245	0.0011	0.041	0.00475	0.0455	0.00184	0.0626	0.0055	0.0816	0.01108	0.1372	0.01467	0.2359	0.01244
	3149.67	0	0.000286744	0.00433	0.000235702	0.00937	0.000509902	0.0124	0.000309121	0.0166	0.00127	0.02463	0.00102	0.04113	0.00482	0.04557	0.00182	0.06263	0.00542	0.08183	0.01118	0.13783	0.01488	0.23723	0.01244
	3179.63	0	0.000249444	0.00447	0.000188562	0.00963	0.000616441	0.01293	0.000141421	0.01677	0.00134	0.0248	0.00106	0.04123	0.00478	0.04583	0.00175	0.0625	0.00473	0.0822	0.01124	0.1385	0.01509	0.2384	0.01251
	3209.65	0	0.000216025	0.00433	0.000188562	0.00937	0.000418994	0.01257	0.000262467	0.01677	0.00131	0.0248	0.000979796	0.04123	0.0048	0.04603	0.00177	0.06283	0.00502	0.08247	0.01116	0.1388	0.01523	0.23943	0.01283
	3239.66	0	0.00020548	0.0044	0.00020548	0.00933	0.000573488	0.01293	9.42809e-05	0.01687	0.00136	0.02483	0.00103	0.04143	0.00482	0.04607	0.00167	0.0632	0.00524	0.0826	0.01131	0.13923	0.01532	0.2404	0.01284
	3269.67	0	0.000244949	0.00423	0.00020548	0.00943	0.000590668	0.0126	0.000216025	0.01683	0.00127	0.02473	0.00107	0.0413	0.00484	0.04607	0.00164	0.06327	0.00528	0.0826	0.01119	0.1396	0.01536	0.2416	0.01295
	3299.66	0	0.000282843	0.00447	0.000169967	0.0097	0.000588784	0.0129	0.000141421	0.01693	0.00133	0.02483	0.00103	0.0414	0.00483	0.04607	0.00159	0.0631	0.00518	0.08303	0.01119	0.1402	0.01543	0.2426	0.01311
	3329.67	0	0.000244949	0.0044	0.000244949	0.00977	0.000694422	0.0127	0.000326599	0.01687	0.0013	0.02483	0.00103	0.04153	0.00479	0.0461	0.00163	0.06327	0.005	0.08313	0.01119	0.14063	0.01548	0.2436	0.01315
	3359.75	0	0.000244949	0.00437	0.000124722	0.00977	0.000713364	0.0129	0.000141421	0.01693	0.00126	0.02487	0.000974109	0.0416	0.00484	0.04633	0.0016	0.06337	0.00507	0.08323	0.01127	0.1411	0.01551	0.24457	0.01328
	3389.68	0	0.000286744	0.00443	0.000163299	0.00973	0.000668331	0.0128	0.00020548	0.01687	0.00127	0.0247	0.00105	0.0415	0.00488	0.0462	0.00172	0.06347	0.00524	0.08337	0.01141	0.14133	0.0155	0.24557	0.01338
	3419.68	0	0.000249444	0.00433	0.000141421	0.00977	0.000679869	0.01287	0.000124722	0.0169	0.00138	0.02473	0.00102	0.04157	0.00479	0.04627	0.00168	0.06343	0.00526	0.08353	0.01142	0.1418	0.01559	0.24657	0.01333
	3449.68	0	0.00020548	0.0044	0.000249444	0.0098	0.00063421	0.01277	0.000262467	0.0169	0.00138	0.0247	0.00105	0.04153	0.00491	0.04627	0.00181	0.06357	0.00531	0.0836	0.0115	0.1421	0.01574	0.24743	0.01344
	3479.68	0	0.00020548	0.00437	0.000163299	0.0097	0.000679869	0.01293	0.000124722	0.0168	0.00133	0.02507	0.001	0.0415	0.00486	0.04637	0.00161	0.06373	0.00536	0.08367	0.01147	0.1424	0.01577	0.24823	0.01336
	3509.67	0	0.00020548	0.0044	0.00020548	0.0098	0.000679869	0.01273	0.000249444	0.01687	0.00128	0.02497	0.000962635	0.04163	0.00489	0.0464	0.00176	0.06363	0.00523	0.0839	0.01154	0.14287	0.01592	0.24923	0.01348
	3539.7	0	0.000326599	0.00437	0.000169967	0.00953	0.000601849	0.01287	0.000124722	0.0168	0.00128	0.02497	0.000928559	0.04153	0.00485	0.04637	0.0018	0.06383	0.00538	0.0839	0.01156	0.1432	0.01586	0.25017	0.0134
	3569.7	0	0.00020548	0.0044	0.000169967	0.00943	0.000535413	0.01283	0.000163299	0.01693	0.00128	0.02497	0.000895669	0.04163	0.00491	0.04637	0.00176	0.06377	0.00524	0.08403	0.01162	0.14373	0.01606	0.25113	0.0135
	3599.77	0	0.000249444	0.00443	0.000141421	0.00953	0.000509902	0.01317	0.000402768	0.01683	0.00124	0.02517	0.00111	0.04167	0.00493	0.04657	0.00176	0.06383	0.00526	0.08427	0.01162	0.1441	0.01623	0.25217	0.01333
	3629.72	0	0.00020548	0.0044	0.000169967	0.0094	0.000573488	0.01263	0.000294392	0.0168	0.00124	0.02507	0.00103	0.04153	0.00497	0.0463	0.00176	0.06377	0.00514	0.08403	0.01184	0.14417	0.01604	0.2534	0.01313
	3659.73	0	0.000216025	0.0043	0.000216025	0.00937	0.000498888	0.01297	0.000169967	0.01667	0.00131	0.02493	0.00119	0.0415	0.00491	0.0461	0.0019	0.0637	0.00528	0.0839	0.01182	0.14447	0.01622	0.2541	0.01322
	3689.71	0	0.00020548	0.00433	0.000169967	0.00947	0.000588784	0.01247	0.000216025	0.01667	0.0013	0.02483	0.0011	0.04157	0.00491	0.04623	0.00188	0.0637	0.00552	0.0842	0.01187	0.1449	0.01625	0.2551	0.01329
	3719.73	0	0.000169967	0.0043	0.000169967	0.00953	0.000637704	0.01293	0.000216025	0.01673	0.00128	0.02483	0.00094163	0.04167	0.005	0.04613	0.0019	0.06357	0.00557	0.0842	0.01199	0.14523	0.01641	0.25583	0.01335
	3749.72	0	0.00020548	0.00433	0.000235702	0.0096	0.000731817	0.01247	0.000294392	0.01667	0.00128	0.0248	0.00106	0.04143	0.00495	0.04623	0.00176	0.06353	0.00575	0.08433	0.01191	0.14557	0.01635	0.2569	0.01324
	3779.72	0	0.000249444	0.00433	0.000216025	0.00957	0.000731817	0.01327	0.000754247	0.0167	0.00125	0.02477	0.000939267	0.0416	0.00496	0.0463	0.0018	0.06363	0.00566	0.0846	0.01201	0.14593	0.01649	0.25783	0.01329
	3809.72	0	0.000163299	0.0043	0.000216025	0.0094	0.000616441	0.01247	0.000402768	0.01673	0.00133	0.0247	0.000828654	0.04167	0.00495	0.0462	0.00177	0.06333	0.00535	0.08457	0.01205	0.14633	0.01652	0.25853	0.01337
	3839.73	0	0.000329983	0.00423	0.000249444	0.0094	0.000601849	0.0127	0.000124722	0.0166	0.00127	0.02473	0.00111	0.04153	0.00488	0.04617	0.00179	0.06363	0.00589	0.08453	0.01199	0.14643	0.01674	0.2594	0.01349
	3869.73	0	0.000249444	0.0043	0.000169967	0.00947	0.000664998	0.0124	0.000402768	0.0166	0.00131	0.02487	0.00107	0.04157	0.00493	0.04637	0.00195	0.06393	0.00608	0.0847	0.01205	0.14673	0.01676	0.26033	0.01329
	3899.75	0	0.000249444	0.0043	0.00020548	0.00953	0.000711805	0.01277	4.71405e-05	0.01667	0.00127	0.0248	0.000980929	0.04157	0.00494	0.04627	0.00181	0.0637	0.00568	0.08487	0.012	0.1473	0.01679	0.26117	0.0133
	3929.74	0	0.000262467	0.00423	0.000249444	0.00937	0.000637704	0.01233	0.000402768	0.01663	0.0013	0.025	0.00113	0.04163	0.00495	0.04633	0.00192	0.0638	0.00585	0.08497	0.01216	0.14747	0.01683	0.2619	0.01323
	3959.76	0	0.00020548	0.00427	0.000216025	0.00953	0.000694422	0.0137	0.00146	0.01673	0.00124	0.02493	0.00115	0.0417	0.00501	0.04647	0.00193	0.0638	0.00578	0.0851	0.01208	0.14787	0.01698	0.26257	0.01321
	3989.75	0	0.000249444	0.00433	0.000244949	0.00937	0.000492161	0.01257	0.000249444	0.01663	0.00128	0.0248	0.000928559	0.04163	0.0049	0.04637	0.00185	0.06377	0.00571	0.08513	0.01211	0.14827	0.01696	0.26357	0.01302
	4019.77	0	0.000294392	0.00427	0.000124722	0.0094	0.000535413	0.0128	0.000216025	0.0167	0.00128	0.02473	0.000865384	0.04157	0.00504	0.0463	0.0019	0.0639	0.0058	0.08517	0.01205	0.14863	0.01702	0.26467	0.01316
	4049.78	0	0.000262467	0.00427	0.000216025	0.00943	0.000612826	0.013	0.000339935	0.0167	0.00126	0.02483	0.00107	0.0416	0.005	0.0464	0.00181	0.06397	0.00594	0.08537	0.01205	0.14883	0.01721	0.2652	0.01315
	4079.78	0	0.000262467	0.00433	0.000329983	0.0094	0.000573488	0.01293	0.000169967	0.0168	0.00127	0.02483	0.00102	0.0416	0.00493	0.0466	0.00187	0.06417	0.00566	0.0855	0.01221	0.14923	0.01742	0.26577	0.01327
	4109.76	0	0.000329983	0.0042	0.00020548	0.00943	0.000535413	0.01297	0.000188562	0.0168	0.00131	0.02497	0.0011	0.04167	0.005	0.04673	0.00187	0.06437	0.00563	0.08563	0.0123	0.1496	0.0175	0.26667	0.0133
	4139.78	0	0.000249444	0.0043	0.000169967	0.0094	0.000659966	0.013	0.000309121	0.01683	0.00122	0.02493	0.00106	0.04167	0.00499	0.0467	0.00194	0.06433	0.0058	0.0859	0.01219	0.14983	0.01761	0.2674	0.01311
	4169.79	0	0.000385861	0.00427	0.000188562	0.00937	0.000573488	0.01287	0.000124722	0.01673	0.0013	0.02483	0.00102	0.0418	0.00495	0.0467	0.00186	0.0644	0.00575	0.08597	0.01228	0.15037	0.01744	0.26833	0.01336
	4199.81	0	0.000249444	0.0042	0.000249444	0.0092	0.000498888	0.01297	0.000262467	0.01677	0.00119	0.02493	0.00102	0.04173	0.00498	0.04663	0.00185	0.06433	0.00566	0.086	0.01231	0.1507	0.01757	0.26927	0.01357
	4229.8	0	0.000339935	0.00437	0.000163299	0.00947	0.000535413	0.01283	9.42809e-05	0.0169	0.00134	0.02497	0.00102	0.0418	0.00494	0.04673	0.00186	0.06433	0.00554	0.08623	0.01225	0.151	0.01752	0.26993	0.0136
	4259.78	0	0.000309121	0.00437	0.00020548	0.0095	0.000618241	0.0125	0.000478423	0.0168	0.00131	0.02493	0.000989949	0.0418	0.00487	0.04673	0.00187	0.06443	0.0053	0.08627	0.01227	0.15137	0.01758	0.2709	0.01366
	4289.8	0	0.000385861	0.0044	0.000169967	0.00943	0.000571548	0.0129	0.00020548	0.01677	0.00133	0.02487	0.000953357	0.04177	0.005	0.04677	0.00197	0.06423	0.0053	0.08627	0.01233	0.15153	0.01768	0.27153	0.01375
	4319.81	0	0.000329983	0.00443	0.000216025	0.0095	0.000418994	0.01277	0.000286744	0.01693	0.00128	0.025	0.00111	0.0419	0.00502	0.04687	0.00195	0.06443	0.0053	0.08653	0.01236	0.15193	0.01775	0.27223	0.01354
	4349.83	0	0.000294392	0.00437	0.000169967	0.0093	0.000535413	0.01293	0.000286744	0.01683	0.00134	0.02497	0.000946338	0.0418	0.00497	0.04677	0.00188	0.0643	0.00516	0.08647	0.01244	0.15223	0.01773	0.27277	0.01365
	4379.83	0	0.000294392	0.00427	0.000169967	0.0093	0.000489898	0.01263	0.000410961	0.01683	0.00133	0.02483	0.000903081	0.04187	0.00501	0.0468	0.00185	0.0644	0.00537	0.08653	0.01241	0.15247	0.01772	0.2735	0.01371
	4409.84	0	0.000286744	0.00437	0.00020548	0.0095	0.000531246	0.01307	0.000286744	0.01683	0.00128	0.0249	0.00103	0.04197	0.00493	0.04687	0.00176	0.0644	0.00533	0.08677	0.01247	0.15283	0.01797	0.27423	0.01383
	4439.84	0	0.000249444	0.00453	0.000169967	0.0094	0.000555778	0.01277	0.000374166	0.017	0.00133	0.02493	0.00103	0.04207	0.00498	0.04693	0.0018	0.06447	0.00516	0.087	0.01248	0.1534	0.01787	0.27503	0.01389
	4469.85	0	0.000249444	0.00437	0.000124722	0.0095	0.000555778	0.01297	0.000169967	0.01693	0.00136	0.02497	0.00109	0.042	0.00495	0.04687	0.00176	0.0644	0.00519	0.08683	0.01244	0.15347	0.01773	0.27577	0.01393
	4499.85	0	0.000294392	0.00437	0.000249444	0.00947	0.000449691	0.01273	0.000410961	0.01677	0.00138	0.02493	0.00111	0.0419	0.00497	0.04677	0.00196	0.06433	0.00528	0.08687	0.01261	0.15373	0.01793	0.27647	0.01386
	4529.85	0	0.000385861	0.00433	0.000216025	0.0094	0.000579272	0.01323	0.000787401	0.01673	0.0013	0.02483	0.00094163	0.0418	0.00502	0.0466	0.0018	0.0642	0.0054	0.0868	0.01254	0.15383	0.01795	0.27693	0.0138
	4559.9	0	0.000249444	0.00437	0.000262467	0.00947	0.000664998	0.01247	0.000377124	0.01677	0.00119	0.02487	0.000865384	0.04187	0.00507	0.0466	0.00188	0.06437	0.00542	0.087	0.01268	0.15427	0.01786	0.27783	0.0139
	4589.86	0	0.000309121	0.0043	0.000235702	0.0093	0.00054365	0.01277	0.000169967	0.0166	0.00124	0.02477	0.000953357	0.04183	0.00504	0.04657	0.00184	0.06427	0.00535	0.0871	0.01254	0.15443	0.01795	0.27823	0.0141
	4619.88	0	0.000385861	0.00417	0.000286744	0.0094	0.000694422	0.0123	0.000339935	0.01663	0.00122	0.02473	0.000979796	0.0417	0.00502	0.04647	0.00184	0.06433	0.00544	0.087	0.01262	0.15457	0.01799	0.27893	0.01395
	4649.87	0	0.000339935	0.0042	0.000262467	0.0094	0.000601849	0.01283	0.000169967	0.01663	0.00116	0.0246	0.000736357	0.04183	0.00495	0.04657	0.00177	0.06463	0.00526	0.08703	0.01267	0.1549	0.01807	0.2796	0.01399
	4679.88	0	0.000294392	0.00427	0.000249444	0.00937	0.00063421	0.013	0.000355903	0.01663	0.0012	0.02483	0.000821922	0.0418	0.00505	0.0466	0.00179	0.06487	0.0052	0.08713	0.01276	0.15517	0.01811	0.28033	0.01399
	4709.9	0	0.000309121	0.00427	0.000339935	0.0095	0.000612826	0.013	0.000377124	0.01657	0.00119	0.0252	0.00111	0.04183	0.00505	0.04673	0.00174	0.06527	0.00511	0.08727	0.0127	0.1556	0.01804	0.28083	0.01403
	4739.9	0	0.000294392	0.00423	0.000286744	0.0095	0.000711805	0.0129	0.000374166	0.0166	0.00122	0.02513	0.00108	0.04187	0.00502	0.04653	0.00184	0.06553	0.00495	0.08723	0.0127	0.15563	0.01828	0.28153	0.01404
	4770.31	0	0.000329983	0.00433	0.000141421	0.00953	0.000637704	0.0129	0.000329983	0.01673	0.00128	0.02513	0.00107	0.04193	0.00498	0.04653	0.00153	0.0657	0.00506	0.08743	0.01273	0.15607	0.01827	0.28217	0.01406
	4800.19	0	0.00020548	0.0043	0.00020548	0.00953	0.000618241	0.013	0.000262467	0.01677	0.00128	0.02507	0.000860233	0.04203	0.00504	0.04677	0.00182	0.0659	0.00499	0.0878	0.01264	0.15657	0.0183	0.28307	0.01409
	4830.71	0	0.000294392	0.00433	0.000124722	0.0095	0.000637704	0.01303	0.000188562	0.01677	0.00124	0.02493	0.000980929	0.04197	0.00503	0.04687	0.00178	0.06597	0.005	0.08777	0.01295	0.1568	0.01844	0.28363	0.01425
	4860.67	0	0.000286744	0.00437	0.000141421	0.00963	0.000684755	0.0131	0.000262467	0.01673	0.00124	0.02513	0.00106	0.04193	0.00517	0.04687	0.00187	0.06613	0.00528	0.0877	0.01289	0.157	0.01856	0.28433	0.01429
	4890.14	0	0.000249444	0.0043	0.000309121	0.00947	0.000659966	0.01297	0.000286744	0.0167	0.00125	0.02507	0.00107	0.04183	0.00498	0.04693	0.00177	0.06577	0.00517	0.08787	0.01289	0.15717	0.01856	0.28497	0.01432
	4920.1	0	0.000410961	0.00413	9.42809e-05	0.00927	0.000637704	0.0128	0.000262467	0.01657	0.00124	0.02483	0.00106	0.04173	0.00495	0.0466	0.00186	0.0657	0.00506	0.08773	0.01287	0.1573	0.01848	0.28533	0.01418
	4950.93	0	0.000329983	0.00433	0.000294392	0.00943	0.000637704	0.0128	4.71405e-05	0.01677	0.00119	0.02507	0.00106	0.0419	0.00502	0.04703	0.00175	0.066	0.00496	0.08807	0.01289	0.15793	0.01859	0.28617	0.01441
	4980.45	0	0.000374166	0.00437	0.000169967	0.00943	0.000601849	0.01277	4.71405e-05	0.0168	0.0013	0.02507	0.00114	0.04193	0.00493	0.0471	0.00193	0.0662	0.00502	0.0882	0.01284	0.15823	0.01871	0.28647	0.01435
	5010.5	0	0.000294392	0.0043	0.000244949	0.00947	0.000659966	0.01287	0.000124722	0.0168	0.00122	0.02507	0.00102	0.04197	0.00502	0.0472	0.0019	0.0662	0.00495	0.08827	0.01281	0.1584	0.01866	0.28717	0.01456
	5040.1	0	0.000329983	0.00427	0.00020548	0.0094	0.000498888	0.01253	0.000355903	0.01687	0.00127	0.02503	0.00102	0.04197	0.005	0.04707	0.00197	0.0661	0.00505	0.08837	0.0129	0.15867	0.01871	0.2879	0.01448
	5070.78	0	0.000309121	0.0043	0.00020548	0.00957	0.000590668	0.01307	0.00020548	0.01683	0.00122	0.02507	0.00102	0.04217	0.00499	0.0473	0.00194	0.06593	0.00526	0.08847	0.01284	0.15903	0.01873	0.28847	0.01484
	5100.06	0	0.000385861	0.0042	0.000169967	0.00933	0.000535413	0.0125	0.000402768	0.0167	0.00125	0.02503	0.00115	0.04193	0.00497	0.047	0.00194	0.06603	0.00503	0.08833	0.01285	0.15907	0.01872	0.2886	0.01456
	5130.1	0	0.000374166	0.00413	0.000124722	0.0093	0.000535413	0.01287	9.42809e-05	0.0167	0.00124	0.02503	0.00111	0.0419	0.00504	0.0471	0.00193	0.06627	0.00502	0.0885	0.01292	0.1593	0.01894	0.28937	0.01479
	5160.06	0	0.000385861	0.00417	0.00020548	0.00927	0.000531246	0.0129	0.000169967	0.01673	0.00124	0.025	0.00111	0.04183	0.00497	0.0471	0.00196	0.06613	0.00498	0.0885	0.013	0.1596	0.01883	0.2901	0.01468
	5190.11	0	0.000339935	0.00423	0.000124722	0.00937	0.000571548	0.01303	0.000249444	0.0168	0.00127	0.02503	0.00106	0.04197	0.00505	0.0472	0.00192	0.0662	0.00488	0.08867	0.01289	0.15993	0.01897	0.29043	0.0147
	5220.08	0	0.000355903	0.00417	0.000124722	0.0094	0.000509902	0.01297	0.000169967	0.01677	0.00125	0.025	0.0011	0.042	0.00504	0.04713	0.002	0.06603	0.00506	0.08877	0.01301	0.16013	0.01891	0.29103	0.0146
	5250.11	0	0.000385861	0.00423	0.000216025	0.00933	0.000454606	0.013	0.000124722	0.01677	0.00127	0.02507	0.00111	0.04193	0.00497	0.04713	0.00182	0.0662	0.00503	0.08893	0.01302	0.16027	0.01891	0.29173	0.01471
	5280.12	0	0.000355903	0.00427	0.000169967	0.0094	0.000454606	0.01297	0.000169967	0.0168	0.00128	0.02493	0.00109	0.04207	0.00502	0.0472	0.00193	0.0664	0.00491	0.089	0.01295	0.1606	0.01901	0.29243	0.01481
	5310.09	0	0.000309121	0.0042	0.00020548	0.00927	0.00046428	0.01303	0.000326599	0.0167	0.00117	0.0251	0.00103	0.04207	0.005	0.0472	0.00186	0.0665	0.00496	0.08903	0.01295	0.16073	0.01908	0.29307	0.01488
	5340.12	0	0.000454606	0.0042	0.000163299	0.00923	0.000492161	0.01293	0.000169967	0.01677	0.00124	0.025	0.00107	0.04207	0.00502	0.0471	0.002	0.0664	0.00498	0.08887	0.01302	0.16093	0.01913	0.29337	0.01491
	5370.1	0	0.000385861	0.0043	0.000169967	0.00933	0.000454606	0.013	0.000249444	0.01677	0.00119	0.02497	0.00103	0.04213	0.00497	0.04707	0.00181	0.06617	0.00509	0.089	0.01323	0.1612	0.01911	0.29393	0.01471
	5400.32	0	0.000524934	0.00403	0.000216025	0.00913	0.000571548	0.01277	0.000339935	0.01647	0.00119	0.02477	0.0011	0.04187	0.005	0.04667	0.00192	0.06553	0.00526	0.0887	0.01318	0.16097	0.01913	0.2944	0.01489
	5430.09	0	0.000778888	0.00393	0.000286744	0.00907	0.00054365	0.01267	0.000309121	0.01633	0.00119	0.0245	0.000860233	0.04177	0.0051	0.0466	0.00179	0.0658	0.00508	0.08867	0.01309	0.16123	0.0192	0.29493	0.01488
	5460.1	0	0.000524934	0.00417	0.000188562	0.0092	0.000612826	0.0129	0.000309121	0.01643	0.00121	0.02467	0.000817856	0.04187	0.00507	0.04677	0.002	0.06613	0.00498	0.08923	0.01281	0.16133	0.01922	0.29533	0.015
	5490.11	0	0.000731817	0.00397	0.000262467	0.00907	0.000601849	0.01267	0.000329983	0.01633	0.00122	0.02453	0.000898146	0.04183	0.00504	0.04663	0.00179	0.06597	0.00506	0.0889	0.01316	0.16163	0.01922	0.29583	0.01486
	5520.14	0	0.000731817	0.00403	0.000216025	0.00907	0.000590668	0.01257	0.000262467	0.01627	0.00127	0.0245	0.000857645	0.04177	0.00507	0.04667	0.00194	0.06607	0.00533	0.08873	0.01326	0.16183	0.01924	0.29647	0.01502
	5550.13	0	0.000778888	0.00403	0.000124722	0.00913	0.000659966	0.0127	0.000294392	0.01643	0.00127	0.0247	0.00102	0.04177	0.00502	0.0467	0.00182	0.0659	0.00498	0.08893	0.01333	0.16207	0.01938	0.29693	0.01515
	5580.14	0	0.000825967	0.00397	0.000216025	0.0091	0.000590668	0.0136	0.0016	0.0163	0.00119	0.0245	0.000817856	0.0418	0.00514	0.0467	0.00194	0.0661	0.00506	0.089	0.01331	0.16223	0.01952	0.2974	0.01501
	5610.15	0	0.000711805	0.00397	0.000235702	0.00913	0.000590668	0.01303	0.000758654	0.01637	0.00117	0.02467	0.000980929	0.04183	0.00508	0.04677	0.00186	0.066	0.00499	0.0891	0.01326	0.16257	0.01946	0.29793	0.01515
	5640.14	0	0.000637704	0.00413	0.000262467	0.0091	0.000496655	0.0128	0.000294392	0.01643	0.00119	0.02453	0.000784573	0.0418	0.00505	0.04687	0.00196	0.06633	0.00497	0.08917	0.01326	0.1628	0.01943	0.2984	0.015
	5670.14	0	0.000618241	0.0041	0.000262467	0.00913	0.000618241	0.0128	0.000339935	0.01653	0.00124	0.02473	0.000939267	0.04187	0.00519	0.0469	0.00184	0.06647	0.00493	0.0893	0.01323	0.1631	0.01954	0.2993	0.01487
	5700.16	0	0.000758654	0.004	0.00020548	0.0091	0.000590668	0.01277	0.000282843	0.01637	0.00122	0.02453	0.00074087	0.04177	0.00518	0.04667	0.00195	0.06627	0.00506	0.08923	0.01329	0.1632	0.01955	0.29963	0.01496
	5730.16	0	0.000707107	0.00393	0.000262467	0.0092	0.000648074	0.01267	0.000249444	0.0163	0.00116	0.0246	0.000979796	0.04173	0.00508	0.04673	0.00192	0.066	0.00503	0.08923	0.01331	0.16337	0.01953	0.3001	0.01471
	5760.17	0	0.000778888	0.00407	0.000169967	0.0092	0.000648074	0.01267	0.000309121	0.01637	0.00125	0.0245	0.000748331	0.04177	0.0051	0.04673	0.00197	0.06637	0.00483	0.0894	0.0134	0.16367	0.0196	0.30043	0.01495
	5790.18	0	0.000648074	0.004	0.000244949	0.0092	0.000637704	0.01273	0.000262467	0.01643	0.0012	0.02463	0.000980929	0.0419	0.00505	0.04673	0.00189	0.06643	0.00483	0.08947	0.01337	0.16403	0.01954	0.301	0.01498
	5820.16	0	0.000684755	0.004	0.000124722	0.0092	0.000664998	0.0127	0.000262467	0.01637	0.00124	0.02447	0.000748331	0.0418	0.00508	0.04673	0.00202	0.0663	0.00497	0.0894	0.01346	0.1643	0.01954	0.30143	0.01497
	5850.18	0	0.000571548	0.00417	0.000249444	0.00943	0.000590668	0.01287	0.000385861	0.0166	0.00122	0.02487	0.000953357	0.04193	0.00508	0.0472	0.00193	0.0669	0.00488	0.0899	0.01334	0.16473	0.01969	0.30187	0.01509
	5881.18	0	0.000402768	0.00417	0.000163299	0.00927	0.000637704	0.01253	0.00020548	0.01673	0.00124	0.02503	0.000974109	0.04203	0.00495	0.0472	0.00197	0.06663	0.00514	0.0901	0.01317	0.16513	0.01967	0.3025	0.01502
	5910.31	0	0.000496655	0.0041	0.000216025	0.00933	0.000524934	0.01277	0.000124722	0.01667	0.00124	0.0248	0.000725718	0.04197	0.0051	0.04723	0.002	0.0667	0.00502	0.09007	0.01337	0.16513	0.01969	0.30303	0.01528
	5940.13	0	0.000496655	0.00423	0.00020548	0.00933	0.000449691	0.01253	0.000329983	0.01683	0.00126	0.02483	0.000865384	0.04213	0.00508	0.04733	0.00197	0.06687	0.00537	0.09027	0.01335	0.16537	0.01938	0.30363	0.01516
	5970.15	0	0.000565685	0.00417	0.00020548	0.0093	0.000496655	0.0128	0.000216025	0.01667	0.0013	0.02477	0.000857645	0.04213	0.00507	0.04733	0.00192	0.0669	0.00512	0.09023	0.01331	0.16563	0.01975	0.30407	0.01525

## Sheet: Suppl. Fig. 32b (lower panel)
	Suppl. Fig. 32b (lower panel): initial rate vs substrate concentration for aCt-cPA (10 nM)
	substrate conc. [mM]	initial rate [mM/s]	STD
	0	0	0.000340509
	5	0.00283	0.000159736
	10	0.00444	5.66892e-05
	15	0.00529	0.000266666
	20	0.00689	0.000443416
	30	0.00888	0.000352697
	40	0.01246	0.000724477
	100	0.01907	3.30064e-05
	150	0.02323	0.000253772
	200	0.03022	0.00101

[truncated: 9 more sheets: Suppl. Fig. 32c (upper panel), Suppl. Fig. 32c (lower panel), Suppl. Fig. 32d (upper panel), Suppl. Fig. 32d (lower panel), Suppl. Fig. 33, Suppl. Fig. 39a, Suppl. Fig. 39b, Suppl. Fig. 40a, Suppl. Fig. 41]
