# Supplementary material for: A modular DNA origami nanocompartment for engineering a cell-free, protein unfolding and degradation pathway
Source: Nat Nanotechnol. 2024 Jul 29;19(10):1521–31. doi: 10.1038/s41565-024-01738-7 (PMC11486656; doi:10.1038/s41565-024-01738-7)
Supplement: Supplementary file 5 — List of DNA sequences. [file 41565_2024_1738_MOESM5_ESM.xlsx]

## Sheet: Narcissus
	List of sequences for N
	Start	End	Sequence	Length
	core staples
	0[107]	61[101]	TGTTGCGGGAGATATATTCGGTCGCATCGCCCTTAAACATCA	42
	10[116]	48[118]	CTTTATGATGGCAATTCATTGAATAAAATCGTCTAGTCAGA	41
	10[93]	49[113]	GTAATCATATTCCTGATCCTACCACACAAACAACCAATAC	40
	11[151]	7[156]	CGAAGCCCGAAGTGTTGTTCCAGTACTCCAACGTCAAAGTGCCGTAAA	48
	11[88]	52[76]	ATCTTAAATCTCTAAAATAAGTATAGCCCGGTTAGGATCCTATTTC	46
	13[119]	45[114]	CCCTTCACAGTGAGGATTAAGTTAGCGTCAGACTGCAT	38
	13[130]	10[117]	CTGATACTTCCAATATAATTTAGAAGTATTAGA	33
	13[140]	46[129]	GAGAGTTCAGGGTGACTTCAAGCGACAGAATCAAGTTTG	39
	13[77]	45[72]	CTTTTACAAATCGCAACCGCCATAGCCCCCTTATTTTT	38
	15[119]	43[114]	CGGGAAATTGCGCTAAGGCCGCAAAGACAAAAGGGATA	38
	15[140]	46[150]	TGCATTAAGCTAACGAAACCATCGATAGATCA	32
	15[98]	46[97]	ATTTCATTTTTTTAAGTAGCACCATTACTAGCGCGTTTTCATC	43
	17[144]	41[136]	CATAGCTCGAAATAAGTTGCGGATGGCTTAGTAAA	35
	17[87]	44[76]	AGCGCAGTACATAAATCAATTAGAGGTAAATAT	33
	18[100]	44[97]	TCAATAAAGGTGGCAACCGACATTCAACCGAT	32
	19[108]	18[122]	CCTCTGTGAGAGACGCTGTGAAATTGTTATCCTCAT	36
	2[118]	63[107]	CGGTACGCCTCACTTAACAAGTGAATTTCAC	31
	2[143]	57[143]	CGATATGGTTGAATGCGCAGCGGGCGCTAGGGCCGCGACCTGCTCCAGAA	50
	2[79]	59[90]	TCGAAACGCTTTCTGGCCAATATTTTTGAATAACTGACCTGTATG	45
	20[125]	17[129]	TCACATAGTGTAATGAGTAAAATCATGGGCTC	32
	20[146]	40[130]	CCTTGAATAAGCTAGACCATTAGATACATTT	31
	20[72]	39[83]	AGTAAATAAGGCGTTAAAGAGAGAAGTAGTA	31
	20[83]	39[73]	AAATATAGATGCAAGAGCTGAAAAGGTGTACT	32
	22[125]	37[115]	AAAGCCAAAGCCTGCAAGGATAAAAATTTCAT	32
	22[136]	25[122]	CTTAAAATAACTGAATTCTGTAAAAGGCGAAAGGGGGATGTGCTGCCCCA	50
	24[104]	24[115]	TGGACGACAGACAATTGTCAACCTTATGAGTG	32
	24[114]	26[98]	TCCGGGTTTTAAGGCGATTAAGTTGGAATAA	31
	24[125]	37[125]	CGACTTAACAATGTATTAATGTTTTAAA	28
	24[145]	21[152]	TGGTTGCCCGCTTCTAATCTCCGACAGTGTACAACGTTACGGCCCTG	47
	24[83]	37[94]	TTCAGCTAAAAGGTGGCTATCAGAATTAACTGAACACCC	39
	32[149]	24[146]	TCGCGCAACTCTATTACGCCAGCTCGACGGCCAGTGCCCTTCTAAG	46
	34[108]	37[104]	TCATTATTTATGGTAATCGTAAAACGGGTAGCTATTTTTACAAAGT	46
	34[150]	36[151]	AATATTTTGTTGATAATCAGAAAAGTAT	28
	34[87]	23[92]	ATAAGAAACGACAAACAAGAGAATCCTACAAAAAAGTAATT	41
	37[105]	19[107]	CAAACCCTTTAGGAGGGTAATTAAATCATACAGGCTGTTTAGTGA	45
	37[116]	33[125]	ATACCGGAGATAGCATGTTAAATCTTAACCAATAGGAA	38
	37[126]	22[137]	TGCAATGTTCAACGTTTAGTATCATATGATT	31
	37[95]	34[109]	TGAGAGAGATGATGAACCCCAATCCAAAATAAACAGCCATATTTTAGC	48
	38[150]	17[150]	TGCGGGAGAAGTAAAGCCTCAGAGCTTAGTTTCGTGGTGGGTACCGACGA	50
	39[126]	36[136]	GCAAAATTAAGCAACCTTTATCCTGAGTGTTC	32
	39[84]	42[76]	GCATTAAGGGGCGCATCCAATATTTATCAAAATCAGCAAACGAACGCAAT	50
	40[129]	44[129]	CGCAAATGGTCTTTAAATATGCAACAGCTTAACAAAGACCCAG	43
	41[105]	39[125]	AAAGCTCAACATGTAATAACCAAGGCAAAGAATTA	35
	41[137]	44[139]	GTACGGTGTCTGGAAGTTCATTTTTTATTTTATAGAAAATTCATAT	46
	42[75]	44[87]	AATAACAGCCCTTTTTAAGAAAAGTAACCGAGGATAGAAAAAGGG	45
	43[115]	41[94]	TAAAAGAAACGTTGCTGAATATAATGCTGTAGTTACCAGAAGGAAAGCAG	50
	44[128]	17[143]	CGCGAAACGTCACCAATTCACATTATTCCACACAA	35
	44[75]	48[66]	TGACGGAAATTATTGAGCCAAGCGTTTAGAGCCAACCA	38
	44[86]	18[101]	AAGCCAGCAAAATCACCATGGAAAATAGCTTAGATTAAAGAG	42
	44[96]	41[104]	TGAGGGTACATACATAGTGACGCAAGACAAAGTCCTATATTGCCGAAC	48
	45[73]	17[86]	GGGAATATATGAGAATCCTTGAAAACAT	28
	46[128]	50[108]	CCTAGGAAGCACTATTAATAAATAAGTAAAATGTTTAGACTGGATAGCG	49
	46[96]	50[76]	GGCATTTTCGGTCTCCCTCAGCCACCATTGGCCTGCCAGAATGGAAAGC	49
	48[138]	13[129]	ACCCTGCCGAAAGGTTTTTCTTTTCACCCGC	31
	48[75]	14[62]	GCCGCCCCACCGGGCAGAGGCGAATTAT	28
	48[96]	48[97]	CTCAGAGAGCCGCCACCCTCAGTTGCAGCGGAAACCGCCACC	42
	49[114]	9[108]	TGCGGTGGAAGGGTTAGAATATCAGACAAACAACTAA	37
	50[107]	11[87]	TATAAATCCTCATTAAATGATATTTATCAAAATTATTTAATT	42
	50[75]	48[76]	GCAGTCGGCAGGTCAGACGACCCTCAGA	28
	51[124]	11[150]	ACACTATCATAACCCTTTTGAGGATCCTGATTTGGTGGTTC	41
	51[151]	55[153]	CGACAGATACAAAGATTCATCAGTCTCATTATACCAGTAATCATT	45
	51[61]	9[66]	TTTGATGATACAGGAGCGAACGTTATTAATGAAA	34
	52[107]	10[94]	CGTATAAACAGTTAATGGTTTTAAACTC	28
	53[102]	51[123]	TACCAGGCGGATAACGAACTAACGAGGCATAGTAACAGTGAGTAAGAGCA	50
	53[144]	54[137]	TAGATAACGCCAAAAGGAATTACGGAACAACATTATTATTG	41
	55[154]	53[143]	GTGAATTTTCAGTGAATAAGGCTTGCCCCAACTTTCAGGACGCAGG	46
	56[115]	58[116]	GTGGGATAGCAAGGCTGGCTGACCTGCG	28
	57[144]	4[151]	CCGGATATTCATTACCCTCGAAATCGCTGGCCACCCGCCGC	41
	57[81]	56[95]	GAACCGTAACAGAACCGCCACCCTCAGAGCCTAG	34
	57[91]	53[101]	CAGACCAGGCGCATAGCCCAAACCACCCCGAGAGGTCAG	39
	58[115]	8[122]	CAGAGAACTGATAAAGGGAAAGGGCCACCCAAGGCG	36
	59[144]	2[144]	AAAGTACAACGGAGATTAACCTAAGAGCACGGGAGCTAAACAGGAGGC	48
	59[70]	61[80]	AGTAAATAGGAATTGCGAATAAAGGCTCCAAAAGGAGCC	39
	6[111]	60[116]	CATCGCCAATGCGCCGGTCAAAACTTTCAAGACCCTCT	38
	6[132]	60[137]	TGGCGAGAAGAAAGTTAGCCGTTATACCAAGCGCGAAG	38
	6[90]	57[90]	ACGAACCACCAGCACACGCTGAGAGCCACCATGTACGGTGTA	42
	60[107]	0[108]	CAGTGCTTTCGAGGACTTTTGAGGAATCCTGGTAAAAGAGTC	42
	60[136]	56[116]	AATACACTAAAACACTCACCAGCGAGAACGAGTCATCAAAGAACGAGTA	49
	61[102]	2[80]	GCTCGGAGTGAGAATAGATACCTAGTAGAAGAACTCAAACTA	42
	8[111]	52[108]	ACAAGCATCACCTTAGGAGCATTCGACACGGGGTCAGTGCCTTGCC	46
	8[121]	51[143]	ATGATTAGAGCCGTCAATAGATAATAGGTTGGATAGCACGTT	42
	8[69]	57[80]	CAATATCGCCTGCATTCGTCACAGACAGCCAGGACAGAT	39
	8[90]	52[87]	CTCAAATATCAAACAAGGTTACTTTGCCTGTACTGGTAATAACCCC	46
	9[109]	55[122]	CAAGTGCCGTTCATTTTCAAAATTGGGC	28
	PA_cF9(22) staples
	11[67]	120[57]	ACCACCAGAAGGAGCGGGCACGTAAAACAGAACAGTACCTTCACGATTGCCACTTTCCAC	60
	13[98]	122[78]	TAACGGATGCTTTGAATACCATTTAACACTTCACGATTGCCACTTTCCAC	50
	15[77]	120[78]	CAAAATTAATTACAAGTTACAATCGGGAGAAACAACTTCACGATTGCCACTTTCCAC	57
	17[130]	122[120]	ACAAATTGCGCCTGTCGTGCCAGCCTTCACGATTGCCACTTTCCAC	46
	18[121]	129[124]	AGCTGTTTCCCTGGTTGAATCATTCTAGAAAACGCTCAACAGTAGCTTCACGATTGCCACTTTCCAC	67
	20[104]	129[103]	ACAACGCGAGAAAATAAACACTTGAGAATCGCCATCTTCACGATTGCCACTTTCCAC	57
	22[104]	127[124]	GGCTTAACGGAATCATAATTATCTCCGACTTCACGATTGCCACTTTCCAC	50
	22[62]	127[82]	ATTTAGGACCGACCGTGTGATTAATTTCCTTCACGATTGCCACTTTCCAC	50
	22[83]	131[82]	ATTTAACAACGCCATACCGACAATGCAGAACGCGCCTTCACGATTGCCACTTTCCAC	57
	23[93]	131[124]	CTGTCCAATAAATAGAAACCAATCGTAACGCCATTAGTGCCTTCACGATTGCCACTTTCCAC	62
	24[62]	129[82]	CTGTTTAAAGAGAATATAAAGACATGTACTTCACGATTGCCACTTTCCAC	50
	25[123]	129[145]	GTCATTTTTGTCAATCATATGTACCTGATAACCCGCCACCAGTATCTTCACGATTGCCACTTTCCAC	67
	26[97]	131[103]	TCGGCTGTCTTTCCTTATCATAATTTACGAGCATGCAACATGCTTCACGATTGCCACTTTCCAC	64
	36[135]	131[145]	TAGCCCGGTTAAAATTCGCATTAAACGACGTATGCGCACTTCACGATTGCCACTTTCCAC	60
	4[111]	123[110]	AGTCACACGACCAGAGTCTTTATTAAAAATACCGACTTCACGATTGCCACTTTCCAC	57
	41[95]	127[103]	ATATTCATTTCATCCAATGAGCGCTAATATCATAAGAACTTTTTCCTTCACGATTGCCACTTTCCAC	67
	43[72]	122[57]	TGTTATAGGTCTGAGAGACTTCCCTTTGAGTGAAAACATCAAGAAAACTTCACGATTGCCACTTTCCAC	69
	44[138]	127[145]	GGTTTAACCACGGATTCGTACAGGGCTTCGGCTGACGCATTCTTCACGATTGCCACTTTCCAC	63
	45[115]	122[99]	TAGCCACTGCCCGTTACCTTGAACTTTCCAGTCTTCACGATTGCCACTTTCCAC	54
	48[117]	120[99]	AGCAAATCAAAAAACGGGCAACCTGATTTCGCAGCTGATTGCTTCACGATTGCCACTTTCCAC	63
	51[144]	120[120]	TACCCAGAGGGGGTAATTTCATTGTTGGATTGCCCTGACTTCACGATTGCCACTTTCCAC	60
	52[75]	125[89]	GGAACCTATTATTCCTCAAGAGAAGGAAATAGGTATTGAGGCCTCAATCTTCACGATTGCCACTTTCCAC	70
	52[86]	125[110]	CTGTAGCGGGGTTTTGCGTTGATATATCTTTGCTGAACCTTCACGATTGCCACTTTCCAC	60
	54[136]	123[152]	GGAAGAAAAATAGATGGTTTAATTTTGACGAGTTTTTGGGCGAACGCTTCACGATTGCCACTTTCCAC	68
	55[123]	125[131]	TTGCTACGTTAATAAAACTAATAGGCCCACTCTTCACGATTGCCACTTTCCAC	53
	56[94]	123[131]	GAACGCAGCAAATGAAAAATCTAGTGAACCATCCTAAAACTTCACGATTGCCACTTTCCAC	61
	59[91]	121[110]	GGATTTTGCTAAACTCATAAGGGAACCGGGCTATTTAATAAACTTCACGATTGCCACTTTCCAC	64
	60[115]	121[131]	TTCAATCGTCTGAAATGGTTGGCAGATTCACCCTTCACGATTGCCACTTTCCAC	54
	61[81]	121[89]	TTTCAACTAAGAATTTTCAACTTTGAAAGCTGCACAGACAACAGACTTCACGATTGCCACTTTCCAC	67
	7[157]	125[152]	GCACAGAGCTTGACGGGGAAAGCCGGGTCGAGGGGCGAAAAACCGTCTTCACGATTGCCACTTTCCAC	68
	8[132]	121[152]	CTATCAGATCAAGTAAACACCGAGTAATCTTGACAATGTTACCGAAAGGCGCTACACTTCACGATTGCCACTTTCCAC	78
	9[67]	123[89]	GGAGTATCACGAACCGCCACCCTCACTGAGTACAGTGCGAAGATACTTCACGATTGCCACTTTCCAC	67
	PA(0) staples
	11[67]	13[76]	ACCACCAGAAGGAGCGGGCACGTAAAACAGAACAGTAC	38
	13[98]	15[97]	TAACGGATGCTTTGAATACCATTTAACA	28
	15[77]	13[97]	CAAAATTAATTACAAGTTACAATCGGGAGAAACAA	35
	17[130]	15[139]	ACAAATTGCGCCTGTCGTGCCAGC	24
	18[121]	22[105]	AGCTGTTTCCCTGGTTGAATCATTCTAGAAAACGCTCAACAGTAG	45
	20[104]	22[84]	ACAACGCGAGAAAATAAACACTTGAGAATCGCCAT	35
	22[104]	20[105]	GGCTTAACGGAATCATAATTATCTCCGA	28
	22[62]	20[63]	ATTTAGGACCGACCGTGTGATTAATTTC	28
	22[83]	24[63]	ATTTAACAACGCCATACCGACAATGCAGAACGCGC	35
	23[93]	24[105]	CTGTCCAATAAATAGAAACCAATCGTAACGCCATTAGTGC	40
	24[62]	22[63]	CTGTTTAAAGAGAATATAAAGACATGTA	28
	25[123]	22[126]	GTCATTTTTGTCAATCATATGTACCTGATAACCCGCCACCAGTAT	45
	26[97]	24[84]	TCGGCTGTCTTTCCTTATCATAATTTACGAGCATGCAACATG	42
	36[135]	24[126]	TAGCCCGGTTAAAATTCGCATTAAACGACGTATGCGCA	38
	4[111]	6[91]	AGTCACACGACCAGAGTCTTTATTAAAAATACCGA	35
	41[95]	20[84]	ATATTCATTTCATCCAATGAGCGCTAATATCATAAGAACTTTTTC	45
	43[72]	15[76]	TGTTATAGGTCTGAGAGACTTCCCTTTGAGTGAAAACATCAAGAAAA	47
	44[138]	20[126]	GGTTTAACCACGGATTCGTACAGGGCTTCGGCTGACGCATT	41
	45[115]	15[118]	TAGCCACTGCCCGTTACCTTGAACTTTCCAGT	32
	48[117]	13[118]	AGCAAATCAAAAAACGGGCAACCTGATTTCGCAGCTGATTG	41
	51[144]	13[139]	TACCCAGAGGGGGTAATTTCATTGTTGGATTGCCCTGA	38
	52[75]	8[70]	GGAACCTATTATTCCTCAAGAGAAGGAAATAGGTATTGAGGCCTCAAT	48
	52[86]	8[91]	CTGTAGCGGGGTTTTGCGTTGATATATCTTTGCTGAAC	38
	54[136]	6[133]	GGAAGAAAAATAGATGGTTTAATTTTGACGAGTTTTTGGGCGAACG	46
	55[123]	8[112]	TTGCTACGTTAATAAAACTAATAGGCCCACT	31
	56[94]	6[112]	GAACGCAGCAAATGAAAAATCTAGTGAACCATCCTAAAA	39
	59[91]	4[91]	GGATTTTGCTAAACTCATAAGGGAACCGGGCTATTTAATAAA	42
	60[115]	4[112]	TTCAATCGTCTGAAATGGTTGGCAGATTCACC	32
	61[81]	4[70]	TTTCAACTAAGAATTTTCAACTTTGAAAGCTGCACAGACAACAGA	45
	7[157]	8[133]	GCACAGAGCTTGACGGGGAAAGCCGGGTCGAGGGGCGAAAAACCGT	46
	8[132]	4[133]	CTATCAGATCAAGTAAACACCGAGTAATCTTGACAATGTTACCGAAAGGCGCTACA	56
	9[67]	6[70]	GGAGTATCACGAACCGCCACCCTCACTGAGTACAGTGCGAAGATA	45
	passivated six-helix protrusion staples
	0[138]	2[119]	TTTTTCAGTGAGGCCACCGAAGAAGTGACAGGAA	34
	1[86]	60[108]	ATACTTCTTTGATTAGTAATGCCTGACATTTTGACGCTCAGTTT	44
	27[131]	34[151]	TTTTCCATTCAGGCTGGATTCTCATTCGCGTCTGGCCGTT	40
	28[85]	29[82]	TTTTGAATCATTACCGCGCGAGGCGTTTT	29
	29[127]	32[150]	TTTTCCTCAGGAAGATCGCAACGACGACGTAATGGGATAGGCCCG	45
	30[82]	28[63]	TTTTTTTTAGCGAACCTCCCCTAAGAACGCCCAA	34
	31[124]	30[127]	TTTTCGGCGGATTGACCAGTATCGGTTTT	29
	31[158]	28[131]	GTTGCCAGTTTGAGGGGCTCCAGCCCAGGCAAAGCGCCATTCGTTTT	47
	32[89]	34[88]	TTTTTGCACCCAGTAATTTGCCAGTTACAA	30
	33[126]	32[124]	CGCCATCAAAAATACGTGGGAACAAATTTT	30
	33[74]	31[89]	GCCCTACAATAGATTAGTTGCTATTTTTTT	30
	34[66]	27[85]	AACGTAATATCCCATCCTTCCAAGATTTTCATCGTAGTTTT	41
	4[132]	1[138]	GGTTACAATTATGCGCGTACTTAAAGGGATTTTAGTTTTTATAATTTT	48
	4[90]	62[83]	AGGGACACATGGAAAAAGGAAAATTGTATCGGTTTAGCTTGATACCGATA	50
	62[126]	59[143]	ACAGAGGCAAAGACTTTTTCATGAGGAAGTTTCCATGAGGCAAAAAC	47
	63[108]	65[131]	GCATAAGGAACGCATCCCTCGTCACCCTCAGCAGTTTT	38
	63[83]	64[90]	GACAATGACAACAACCTGAGGCT	23
	64[131]	63[134]	TTTTCGAAAGACAGAGGGTAGCAACTTTT	29
	65[90]	0[86]	GTTAAAGGCCGCTTTCCATCACGCAAATTAACCG	34
	6T passivated left staples
	11[38]	48[41]	TTTTTTTTATCATTTTGCGGAACAAAAATTGCTGACAGGCCACCACCAGAGCCGCTTTTTT	61
	13[38]	11[66]	TTTTTTGTTTAACGTCAGATGAATATACAGTAAATAAAGAGAA	43
	14[61]	46[41]	TCATTTCGGAACCGCCATCTTTTCATAATTTTTTT	35
	15[38]	44[41]	TTTTTTCAAAAGAAGATGATGAAACATAACCTACCGACTTCATTAAAGGTGAATTTTTTTT	61
	17[38]	18[38]	TTTTTTTCGTCGCTATTAATTAATTTACCTTTTTAACCTCCGGCTTTTTT	50
	19[38]	20[38]	TTTTTTTTAGGTTGGGTTGACCTAAATTTATTTTTT	36
	20[62]	40[45]	ATCTTCTATATAACAACAATGAAATATTTTTT	32
	21[38]	22[38]	TTTTTTATGGTTTGAAATCAGAGGCATTTTTTTTTT	36
	23[38]	24[38]	TTTTTTCGAGCCAGTAATTCAACAATAGATTTTTTT	36
	25[38]	26[38]	TTTTTTAAGTCCTGAACAAAGTACCGCACTTTTTTT	36
	26[62]	34[45]	TTAAACCAGAAAAATCAAAAATGAAATTTTTT	32
	27[38]	28[38]	TTTTTTCATCGAGAACAACAAATCAGATATTTTTTT	36
	28[62]	32[45]	TAGCAAGGCAAGCCTGAATCTTACCATTTTTT	32
	29[38]	30[45]	TTTTTTAGAAGGCTTATCCGGTATTGACTTGCGGGAGTTTTTT	43
	3[45]	4[45]	TTTTTTATTACCGCCAGCCCCTTCTGACCTTTTTTT	36
	31[45]	26[63]	TTTTTTGTTTTGAAGCCTTAAATCATTTATCCGTTTTTAACGGGTA	46
	33[45]	33[73]	TTTTTTACGCTAACGAGCGTCTTTCCAGA	29
	35[45]	34[67]	TTTTTTATAGCAGCCTTTACGAGAGTCTGGAGTTTTTTGTTT	42
	37[45]	38[45]	TTTTTTAAAAACAGGGAAGCGCATTCAAGAATTGAGTTAAGCCCTTTTTT	50
	39[45]	20[73]	TTTTTTAATAATAAGAGCAAAATTCGCATCGATATATGTAAATGCTTTTT	50
	39[74]	36[45]	AATTAACCCAAGACGGGAGGTCATTGCCTAGAGAGAATAACATTTTTTT	49
	4[69]	2[45]	GATAGAACATTGCAACAGGAAGCCTTGCTGGTAATATCCAGAACAATTTTTTT	53
	41[45]	43[71]	TTTTTTGCAATAGCTATCTTACCGAGGAATACTACGCAGTA	41
	43[41]	42[41]	TTTTTTGATTAAGACTCCTTATCCAAAAGAACTGGCATTTTTTT	44
	45[41]	16[38]	TTTTTTATCACCGTCTGCTTCTGTAAATTTTTT	33
	47[41]	14[38]	TTTTTTCAAAATCACCAATTACCTGAGTTTTTT	33
	48[65]	50[41]	GAAAGGTTGATCTGAATTTACCGTTCCAGTAAGTTTTTT	39
	49[41]	12[38]	TTTTTTCGCCAGCATGTAGATTTTCAGTTTTTT	33
	5[45]	6[45]	TTTTTTGAAAGCGTAAGAGGTGAGGCGGTCTTTTTT	36
	51[41]	10[38]	TTTTTTCGTCATACAGTTTGAGTAACATTTTTT	33
	53[41]	52[41]	TTTTTTTTAAGAGGCTGAGACTCTGAAACATGAAAGTATTTTTT	44
	55[41]	54[41]	TTTTTTAGTACCGCCACCCTCACGTACTCAGGAGGTTTTTTTTT	44
	57[41]	58[41]	TTTTTTCGCCTGTAGCGATCTAAATTTTTT	30
	59[41]	60[41]	TTTTTTGTTTTGTCGTTTCACGTTTTTTTT	30
	6[69]	56[41]	AAACAGAATACGTGCATAGTTAGCGTAACATTCCACCAGTACAAACTACAATTTTTT	57
	61[41]	59[69]	TTTTTTGAAAATCTCCAAAAAAATAATTTTCTTTCCAGACGTT	43
	7[45]	8[45]	TTTTTTAGTATTAACACCTGGTCAGTTGGCTTTTTT	36
	9[45]	51[60]	TTTTTTAAATCAACAGTTTTTAAAATGGCT	30
	6T passivated right staples
	10[175]	51[178]	TTTTTTTATAAATCAAACCAAAATAGCTTTTTT	33
	12[175]	48[139]	TTTTTTTGCCCCAGCAGGCGAAAATCCTGTTTGAGTAATCCCCAGGTCTTT	51
	14[175]	47[178]	TTTTTTGAGGCGGTTTTCGAGCTTCAATTTTTT	33
	16[175]	17[175]	TTTTTTAAGCCTGGGGTGCCTAGGAAGCATAAAGTGTATTTTTT	44
	17[151]	13[175]	GCCATGAGTGATGAATCTGGGCGCGCAGCAAGCGGTCCACGCTGGTTTTTTTT	53
	18[175]	20[147]	TTTTTTAGACGGAGGATCCCCGCTTGTTACACGAATATAGGGG	43
	2[182]	6[165]	TTTTTTCGTTAGAATCAGAGCGTATAACGACCACCAAAGTGTACCG	46
	20[175]	19[175]	TTTTTTGTCGGTGGGCCTCGATAATTTTTT	30
	21[153]	25[175]	CCATCTGTTATGATAATTTACGGGATGTTAAGCTTTCTCAGGAGATTTTTT	51
	22[175]	21[175]	TTTTTTGAGTGACTCAAGCAACTCTTTTTT	30
	24[175]	23[175]	TTTTTTAGCCAGGGTCTCGCCCTGTTTTTT	30
	26[175]	29[175]	TTTTTTGGTGCGGGCCTCTTCGGTTGGGACCGGAAACAGCTTTCCGGCACCGTTTTTT	58
	28[175]	27[175]	TTTTTTCTTCTGGTGAGGGCGATCTTTTTT	30
	30[182]	31[182]	TTTTTTTCGTAACCGTGCATCTGGTGTAGATGGGCGCATTTTTT	44
	32[182]	33[182]	TTTTTTCATTAAATGTGAGCGAAGCCAGCTTTCATCAATTTTTT	44
	34[182]	31[157]	TTTTTTAAGCAAATATTTAAATTGTAAACTTCCTGTGTAACAATCAC	47
	36[150]	37[182]	GATATTCAACCAATGTGTAGGTAAAGATTCAAAAGGGTGAGAAAGGCCTTTTTT	54
	36[182]	35[182]	TTTTTTGGAGACAGTCAAATCACCATCAACCCCAAAAACAGGAAGATTGTATTTTTTT	58
	38[182]	39[182]	TTTTTTAAAACATTATGACCCTTAAATCGGTTGTACCATTTTTT	44
	4[150]	61[178]	GCTTCTTTGACAACGAAATAAACGGGTAAAATACGTAATGCCACTTTTTT	50
	4[182]	3[182]	TTTTTTCTGCGCGTATGCTTTCCTTTTTTT	30
	40[182]	41[182]	TTTTTTCCCAATTCTGCGAACGCATATAACAGTTGATTTTTTTT	44
	42[178]	38[151]	TTTTTTTGCTCCTTTTGATAAGAGGTTCATTCAGTAGATATAAAGCGTAATACTTT	56
	44[178]	43[178]	TTTTTTCAGGTCAGGATTAGAATCAGTCACAGAGTACCTTTAATTTTTTT	50
	46[149]	15[175]	GTAATATCGCGTTTTAATGCGTATGGCCAACGCGCGGGGATTTTTT	46
	46[178]	45[178]	TTTTTTAGCGAACCAGACCGCCGTACAGCAGAAGCAAACTCCAATTTTTT	50
	48[178]	51[150]	TTTTTTACGAGAATGACCATAAATCAAAAATCCTCAAATAGTTTTGCAGA	50
	50[178]	49[178]	TTTTTTGAGAGGCTTTTGCAAAAGAGCTTTAAACAGTTCAGAAATTTTTT	50
	52[178]	11[175]	TTTTTTATACCACATTCAACTAATGCGATAAAAAAGAATAATCGGCAAAATCCCTTTTTTT	61
	54[178]	53[178]	TTTTTTTTTAAGAACTGGTGAGATTTAGGATTTTTT	36
	56[178]	55[178]	TTTTTTCAAAGCTGCTCAACCTTATGCGATTTTTTT	36
	58[178]	57[178]	TTTTTTTGATAAATTGTGAAATCAACGTAATTTTTT	36
	6[164]	9[182]	ATTTTAAATCGAACGTGGTTGGAACAAGAGTCCATTTTTT	40
	6[182]	5[182]	TTTTTTAGGGAGCCCGCGGTCACGTTTTTT	30
	60[178]	59[178]	TTTTTTTACGAAGGCACCTGTATCATCGCCTTTTTT	36
	8[182]	7[182]	TTTTTTCTATTAAAGGAACCCTAATTTTTT	30

## Sheet: Echo
	List of sequences for E
	Start	End	Sequence	Length
	core staples
	101[112]	101[101]	TGTAAATGAATTATTCATTTCAATTACCAATA	32
	101[133]	99[143]	AATTTTCCCTTAGAACATAGCTTTA	25
	101[70]	85[66]	ACAGTACACAAACAAGTAACACATCGTAACCGTGCCCAG	39
	101[91]	85[87]	GTGAGTGTGAGCAACCGTGGGTCACGTTGGTGTAGGCCA	39
	102[135]	85[129]	CAACCAATACTTTTGCCAGAGGGGAACC	28
	103[137]	88[143]	ATAAACATTAGTTTACCAGACGACAAAGAAGTGCGGAATGCT	42
	103[95]	88[101]	TACAATACCAGGAATTACGAGGCAGGATAGGAACAAACAATC	42
	105[101]	108[129]	ATACTTCTGCAGTTAAGCATAGCCGAACAAAGTTACCAGAAGGAAAGCAA	50
	106[118]	84[123]	GAATTGAGAGAGAAAATTGGGTTAAGAACTGGCTCTAG	38
	106[139]	84[144]	TATCAGAGGAAGCGGAAACACCAGTCAGGACGTTGACG	38
	106[76]	103[73]	TAGCAATATTCATCAATATAATATCAAAATTATTTATGA	39
	106[97]	79[87]	TAAGAGCTGTTTGGATTTCAACTTTACCCGACGGCGGATGTTTCTA	46
	108[118]	111[121]	TACATACATAAAGGGGTTTACTTAGAGCAATGAAACCATCGATAG	45
	108[128]	80[144]	ACGAAAGGGCGACATTCGACGGTCGAACCGAACTGACCGAC	41
	108[76]	81[55]	ACCACGGATCTTACGTGGTTGTGAATTCATGCGCACGACTTAAACGCCA	49
	108[97]	110[66]	ATATAAAAGAAACGCAATCAAGTAGCACCATTAGTATTAGACTTTA	46
	109[95]	77[108]	AAAGTCGGTGTATTTACGCTCGCCCTGGAGTTCTGTAAAACG	42
	110[149]	71[143]	GTGATCAAGTATCGGCAACCGATAACCGATAGTTGCGCTTCC	42
	110[65]	74[73]	CAAATTTGAGAGGAGCATGAGCTAACTCACACAAT	35
	111[122]	79[118]	CAGCGAGCCATTTGGGAACAGCGCCCCTGCCAGACTCTA	39
	111[74]	72[83]	TAGAACCATTAGCAAGGAAGGTTACGTTGCGGCGGTTTG	39
	112[128]	76[144]	TTAGCCAACCATCGCCCTTTTGCGAGACTTTTTCATGATGC	41
	112[135]	112[129]	AGCTCAGTAGCGACAGAAATTATCACCGTCACCGACTTACCGTAACCCC	49
	112[58]	71[66]	CAAATCACCTTGCTGAACCACGCTCGCC	28
	112[93]	109[94]	AGGCCGGAAACGTCACCCAGCAAAATCACCATAGA	35
	113[105]	112[94]	GTTGGCAAAATCTTTTGCCTCAACAGTTGAAAGGAATTG	39
	113[84]	72[94]	CCCTCAATTAACACCAGCAAGCGGTCCAGGGA	32
	115[105]	114[108]	CAGAAGATACAGAAGCCACAAACAG	25
	115[126]	68[115]	CAGAGCCTAAAGCCTCTCCAAGAACAACTAAAGGAATTG	39
	115[60]	117[73]	ATAGCCCTAAACAATATTTTTGAACATTGGCAGATTCACCAG	42
	116[108]	72[115]	AACCGTAATTTTTTCACGGCCCGAGAGCAGGCTAAT	36
	117[105]	66[94]	GCCAACAACCGCCAGTTTTGTGTAGCATTCCACAGACAG	39
	117[126]	119[136]	TTTACCGTTGAGTAACAGTGCAGTTAATGCCCCCTGCCT	39
	117[147]	68[146]	ATACATGGCTTTTGTGATATTCACAAACAAGGAGCCAGCGGAG	43
	117[84]	118[94]	AGTAATAAAAAACGCTCATGGCAAACTATCGGCCTTGCTGGTCAAC	46
	118[93]	68[83]	AGGAAAGGGACCTGAAAGCGTAAGACCCAAAACTAAATC	39
	29[109]	96[101]	ACGCATTCCTTGTCTAGCAAATCAGTAATTCTGTCCAGACGA	42
	32[107]	94[111]	GCAAACAAGCAAGCCGTCCAATAGCAGCGCGTTGGGAGG	39
	67[121]	67[120]	AGACGTTAGTAACCAGTACAAACTACAACGCCTCGTCTTTCC	42
	67[67]	1[66]	GAACAAGTGTAGCGGTCTAATGCGTAGCAATGGCCACCGAGT	42
	68[114]	119[101]	CGAATAATCGAGGTGCCATCTAAAGCCATTGAATA	35
	68[145]	0[150]	TGAGAATTCTGTAACGGGGTTCGGAACCTATTATTCCT	38
	68[61]	65[66]	GATTTAAGAAAGGTGACGCTACTTGCCTGAGTAGACCGTTGCCGC	45
	68[82]	70[94]	GGAACCAAAGGAGCGGTTAGCGTAACGGTAAAGCTCAAGTTTGTT	45
	69[144]	112[136]	CAAAAATAAATCCTCATGCCGCCAAGAGCCACACCGGATCAT	42
	70[124]	116[109]	AGAATATTGAAAAAGAATGGAAAGCGATAG	30
	71[67]	68[62]	TGGTTAAAGAACGTGGAAGGGCGATGGCCCAGAGCCCCC	39
	72[136]	70[125]	CAATGACAACAGCTGCATGAAAATCCTGTTTGAAATCAAA	40
	72[82]	115[59]	CGTATTGGGCGCCAGGGTGGTTTTTCTCCTTCACGAGAGCCACTG	45
	72[93]	75[118]	GAGCTCACTGCCCGCTTTCCAGTCGGGAAACAGCAGCGTACAGAG	45
	74[51]	77[55]	AAGGGGTACCGAGCTCGCGTGGTGCTTGTTACTCCTGG	38
	74[72]	77[87]	TCCAATCATGGTCATAGTTGACCCCCGGGCTAAACAAGCGATTATACCA	49
	74[82]	111[73]	CGCTCATTAATTGTCTAAAATATCTTTGATT	31
	75[109]	74[83]	GGCAAAGACAGCATCGGAATGAAATTGTTATC	32
	75[119]	75[108]	GCTTTGACTAAAACGAAAGAGGCAAAAGCAAC	32
	77[109]	75[129]	GAGATTTGTATCATCGCCTGATAACACCAACGGAC	35
	77[56]	79[76]	TTGGTGTTGACGCACCGAACGTTATTTAAGTTTATGGCCTTGAAAATAA	49
	77[88]	76[102]	AGCCTCATCTCTGTTTCCTGTGCGAGGGTAGAAT	34
	79[67]	74[52]	GCCAATCGGCAATGAGTTAAGCTAAATTCGTACACAACATACGAGCCGG	49
	79[77]	81[97]	CCCCGCTCTTCTAACGAAGCCCTTTTTAAGAAAAGCCAGGGTCAGTGCC	49
	80[143]	82[123]	CAGGCGCATAGGCTGGCTGACCTTCATCAAGACAAGAACCGGATATAGT	49
	82[122]	103[115]	AGTATAACATAAAAATAGCAGCCTTTAAC	29
	82[80]	84[102]	TCGCTATTACGGGGCGATCGGTGCGGGATCATTGTGAATTACCTTAATT	49
	84[101]	103[94]	TAGGATCGGGAGAAACAATAAATAATGGAAGGGTTAGAACTTT	43
	84[122]	105[100]	AAAGATTCATCAGTTGAGTGCGATTCTTGAGATGGTTTAATT	42
	84[143]	105[150]	GAACCCTTACAAAATAAAAACGATTCGGG	29
	84[149]	105[143]	CTAGGAAGAAGCTTGCCCTGACGACATT	28
	85[108]	85[107]	TAAGAGCAACACTATCATGTAATAGTAAAAACCGTAATGTAG	42
	85[130]	81[149]	CTCTTACAGGATTATACCAGAACGTCATTACCCAAATCAACGTAACAA	48
	85[67]	82[81]	CCAACCGCTTTTGGGAACCAGCTGCCCAGTCACGACGTTGTAAAATCT	48
	85[81]	88[69]	AACATGGGCGACCCGTCTTAACCAATAGGAAC	32
	85[88]	85[80]	AAACATTCAACTAATGCAGCCGGCGCTTTATACAT	35
	86[58]	104[66]	GCCATTAAATGTGAGCGTCAAGAAACGTCAGGCAC	35
	87[117]	103[136]	TTAGACTGGATAGCGTAATCGCGGATTGCTTTGA	34
	88[100]	103[87]	AGGTCTTTGCTCATTTTGGATTCTAAGAAGAACAG	35
	88[131]	92[122]	AGAAAACGAGAATAGCGGATGACCGGAAACAGGTTGAA	38
	88[68]	92[59]	GCCATCAAAAATAATTTTGTAACAGGACAGGTCAAATG	38
	89[107]	87[116]	AGTCAGAAGCAAGACCATAAATCAAAGGCGGATTGTGT	38
	90[131]	88[132]	GAACCATGCATCAAAAAGATAACAGTTC	28
	90[68]	90[80]	CCCAAATAAAATTCGCATTAAATTTTTGATA	31
	90[79]	90[90]	ATCGGAGCAAACAAGAGAATCGATTATGTACC	32
	90[89]	89[106]	CCGGTTGTTAAATCAACCCTGACTATTAT	29
	91[117]	92[101]	CCAGCAAACTAGCATGTCAATCAGAACGGTACAT	34
	92[100]	32[108]	GTTGTTTCATATTTTTACCTTTATCATTAACTCATACAGGCAAGGCAGA	49
	92[121]	91[116]	TATAATGCTGTAGCTCAAATCGTAAAACT	29
	92[136]	90[132]	AGCTTAATTGCCAGGATTAGAGAGTTTCAAAGC	33
	92[78]	90[69]	TTCTAGCTGATAAATTTTGCCTGAGAGTCTAGAAAAGC	38
	95[74]	96[94]	ACGAGCATGTAGAAACCAATCAATCAAT	28
	96[93]	92[79]	AAATCTGGAATTAAATATGCAACTAACCG	29
	97[91]	96[80]	CGCCAACTAATTACTAGAAAAAGCCTGTGCCATATTTCA	39
	98[58]	95[73]	TACAGTAGGGCTGTTTAAATATCCCATCCTAATTT	35
	99[133]	99[122]	ACCTAAAGATAGCTTAGATTAAGACGCTAATT	32
	99[70]	98[59]	AATCGCAAGACTACCTTTTTAACCTCCGGCTGATGGTTA	39
	PA_cF9(22) staples
	101[102]	128[70]	ACCGTGAATTTATCAAAATCATAGAATATATCTTCACGATTGCCACTTTCCAC	52
	103[116]	128[112]	GGATTCGCCTCAGAGGCCGTCGCTATTAATTCTTCACGATTGCCACTTTCCAC	52
	103[74]	126[70]	ATATACAGTATGATGAAATAAATCGTCTGAGAGACAAAGAACGCGCTTCACGATTGCCACTTTCCAC	66
	103[88]	133[97]	TACCCTACCATCCTGATAAGAAACAATGAAACTTCACGATTGCCACTTTCCAC	52
	105[144]	133[139]	AGATTTTGTTTAACGTCAAAAATGAAAACAGGAGATAACCCACAACTTCACGATTGCCACTTTCCAC	66
	108[139]	133[160]	TATGTTACCGAGGAAACGCAAGCGCTAACTTCACGATTGCCACTTTCCAC	49
	113[126]	132[105]	TCAAAATCCACCCTCAGAGCCCCACCACCTTCACGATTGCCACTTTCCAC	49
	113[147]	132[126]	CCACCACGAACCGCCACCCTCGCATTGACTTCACGATTGCCACTTTCCAC	49
	114[107]	134[84]	AGGTTGCCCCATAGGGTTGAGTGTTTTTGGGCTTCTGACATTCTGCTTCACGATTGCCACTTTCCAC	66
	115[84]	130[84]	AAATACCGAACGAAGTCAGTATCAATATCTGGTCACTTCACGATTGCCACTTTCCAC	56
	117[74]	130[63]	TCAGGCACAGAACATCGAACAGTGCCTCAAATATCAAACTTCACGATTGCCACTTTCCAC	59
	119[102]	134[105]	TCCAGAACAATATAAACCCGTATTGAGCAGTCTCTGAACTTCACGATTGCCACTTTCCAC	59
	119[137]	134[126]	ATTCAGTGCCTTCCAGTAAGCGTCCTTCACGATTGCCACTTTCCAC	45
	68[72]	132[63]	AGGCTACGTGTCCACTACCCTGAGAGAGTTGCGCCTGCCCATTAACTTCACGATTGCCACTTTCCAC	66
	70[93]	134[63]	CCAGTTTGGAACAAGAGAACCATCAATACGTCACGACCCTTCACGATTGCCACTTTCCAC	59
	72[114]	132[84]	GAATCGGCCAACGCGCGCGCTGGTTGAGGCGCCACCAGCTTCACGATTGCCACTTTCCAC	59
	75[130]	130[105]	TAAGGATCGTCACCCTCCTGTCGTTTAGCGTTTCATAACTTCACGATTGCCACTTTCCAC	59
	75[151]	130[126]	GTTGAGTTAAAGGCCGCACGCATATTTTCGGACCAGAGCTTCACGATTGCCACTTTCCAC	59
	76[101]	135[118]	ACACTAAAACAGCGAAACAAAGTACGCAACTCTTCATATTGGCAACCTTCACGATTGCCACTTTCCAC	67
	76[143]	135[160]	CACTACGAAGGATTGTGTCGAAATCAGGCGCAAACCGATTACGCAGCTTCACGATTGCCACTTTCCAC	67
	79[119]	135[139]	TGATACCGATAAGGAATCACAGTGCGGCAAAGACATAGAAAACTTCACGATTGCCACTTTCCAC	63
	79[88]	135[97]	ATCGGCACGAATATAGGTTTGTCACAAAGACCTTCACGATTGCCACTTTCCAC	52
	81[98]	133[118]	AAGCTTTCTCTTGAGTAATCAGGAGAAGTAAGCAGCCAATAACTTCACGATTGCCACTTTCCAC	63
	84[59]	128[49]	GTGCAGGTTTAAACAAAACTTTTTTAATGGAACTTCACGATTGCCACTTTCCAC	53
	94[142]	124[112]	TAACCTGTTTAGCTATAAATTCTGCGACAAACCAGTAACTTCACGATTGCCACTTTCCAC	59
	94[79]	124[49]	AATGCAATGCCTGAGTACCATCAAAACGCGCCTTAATTCTTCACGATTGCCACTTTCCAC	59
	96[79]	124[70]	GCTAATGCAGTATGATATTCAAAGTACGGTGCAACATGTTAACAACTTCACGATTGCCACTTTCCAC	66
	97[133]	126[112]	TAAGAGATGTGATAAATAAGGTCTTCTGCTTCACGATTGCCACTTTCCAC	49
	97[70]	126[49]	GAGAATCTTAGTATCATATGCCAAATCCCTTCACGATTGCCACTTTCCAC	49
	99[112]	128[91]	TTTAGTTGAGAAGAGTCAATATTGCTTCCTTCACGATTGCCACTTTCCAC	49
	99[123]	126[91]	TCACGTTAAATAAGAATAAACACCAATATATCTTCACGATTGCCACTTTCCAC	52
	99[91]	124[91]	AGAAAACTTTTTCAGGAATCAATGTAATTTAGGCACTTCACGATTGCCACTTTCCAC	56
	PA(0) staples
	101[102]	101[90]	ACCGTGAATTTATCAAAATCATAGAATATAT	31
	103[116]	101[132]	GGATTCGCCTCAGAGGCCGTCGCTATTAATT	31
	103[74]	99[90]	ATATACAGTATGATGAAATAAATCGTCTGAGAGACAAAGAACGCG	45
	103[88]	106[77]	TACCCTACCATCCTGATAAGAAACAATGAAA	31
	105[144]	106[119]	AGATTTTGTTTAACGTCAAAAATGAAAACAGGAGATAACCCACAA	45
	108[139]	106[140]	TATGTTACCGAGGAAACGCAAGCGCTAA	28
	113[126]	115[125]	TCAAAATCCACCCTCAGAGCCCCACCAC	28
	113[147]	115[146]	CCACCACGAACCGCCACCCTCGCATTGA	28
	114[107]	117[104]	AGGTTGCCCCATAGGGTTGAGTGTTTTTGGGCTTCTGACATTCTG	45
	115[84]	113[104]	AAATACCGAACGAAGTCAGTATCAATATCTGGTCA	35
	117[74]	113[83]	TCAGGCACAGAACATCGAACAGTGCCTCAAATATCAAA	38
	119[102]	117[125]	TCCAGAACAATATAAACCCGTATTGAGCAGTCTCTGAA	38
	119[137]	117[146]	ATTCAGTGCCTTCCAGTAAGCGTC	24
	68[72]	115[83]	AGGCTACGTGTCCACTACCCTGAGAGAGTTGCGCCTGCCCATTAA	45
	70[93]	117[83]	CCAGTTTGGAACAAGAGAACCATCAATACGTCACGACC	38
	72[114]	115[104]	GAATCGGCCAACGCGCGCGCTGGTTGAGGCGCCACCAG	38
	75[130]	113[125]	TAAGGATCGTCACCCTCCTGTCGTTTAGCGTTTCATAA	38
	75[151]	113[146]	GTTGAGTTAAAGGCCGCACGCATATTTTCGGACCAGAG	38
	76[101]	108[98]	ACACTAAAACAGCGAAACAAAGTACGCAACTCTTCATATTGGCAAC	46
	76[143]	108[140]	CACTACGAAGGATTGTGTCGAAATCAGGCGCAAACCGATTACGCAG	46
	79[119]	108[119]	TGATACCGATAAGGAATCACAGTGCGGCAAAGACATAGAAAA	42
	79[88]	108[77]	ATCGGCACGAATATAGGTTTGTCACAAAGAC	31
	81[98]	106[98]	AAGCTTTCTCTTGAGTAATCAGGAGAAGTAAGCAGCCAATAA	42
	84[59]	101[69]	GTGCAGGTTTAAACAAAACTTTTTTAATGGAA	32
	94[142]	97[132]	TAACCTGTTTAGCTATAAATTCTGCGACAAACCAGTAA	38
	94[79]	97[69]	AATGCAATGCCTGAGTACCATCAAAACGCGCCTTAATT	38
	96[79]	97[90]	GCTAATGCAGTATGATATTCAAAGTACGGTGCAACATGTTAACAA	45
	97[133]	99[132]	TAAGAGATGTGATAAATAAGGTCTTCTG	28
	97[70]	99[69]	GAGAATCTTAGTATCATATGCCAAATCC	28
	99[112]	101[111]	TTTAGTTGAGAAGAGTCAATATTGCTTC	28
	99[123]	99[111]	TCACGTTAAATAAGAATAAACACCAATATAT	31
	99[91]	97[111]	AGAAAACTTTTTCAGGAATCAATGTAATTTAGGCA	35
	passivated six-helix protrusion staples
	0[149]	62[135]	CAAAGGGATAGCCACCCTCAGAACCCGTACTAGTATAGCCCGG	43
	0[77]	67[66]	GCAAATTAAAGAACTAAATACCTACATTTAAGG	33
	1[139]	63[150]	AGCGGGGTTTTGCTCTGATATACAGG	26
	1[67]	63[74]	AAATACGCCATTAAAGGGATTT	22
	27[86]	94[80]	AAGTACCGCACTCCAAGAAGGAGAAGGAACCCTCATATATTTTA	44
	28[130]	92[137]	TCATTAAGGCTTATCCGGTAAAGTACCGAACGATAG	36
	31[90]	30[83]	AAAATAAAATCCACATTATGACC	23
	32[123]	29[108]	GCAATAAAGCCTCAAAGAAACTAATAGTAGTAGTTCA	37
	64[81]	68[73]	TTTGACGAGCACAGGGCGCGCGCTGGGAAAGCGCTAA	37
	65[132]	69[143]	ACCACCCTTTCGTCAATGAATTTAGAAAGAAAAAAGGCTC	40
	66[145]	0[139]	CTGAGTCATTTTCGAGAAGGA	21
	66[93]	65[81]	CCCTCATAGGCGCTAGGGTACT	22
	94[110]	29[126]	ATAAAATCCATATAACAGTTGATTCCCTTTTCATAGCTGAAA	42
	96[100]	32[90]	CGAAATCGGCTATCATTCATCGAGTAAAGCTAAATCGGT	39
	97[112]	27[130]	GAGGCATTTTCGAGAGGTAAAGATATAGACCGCGCTTTTATTTTCAT	47
	6T passivated left staples
	1[38]	0[38]	TTTTTTTATAATCAGTGAACTTCTTTGATTTTTTTT	36
	101[34]	86[31]	TTTTTTATTTCATTTGAATTACTTAATTACATCAACAGTTTGAGGGGACGACGACTTTTTT	61
	103[38]	86[59]	TTTTTTGCGTAGATTTTCCGGAAACAGGAAGATCGCACTATCT	43
	104[65]	108[38]	GTAGATGGCAAGACCAGAAACCCTAAAATTTTAAAAGTTTGAGTAACATTTTTTTT	56
	105[38]	82[31]	TTTTTTATATTCCTGATTGGGGATGTGCTGCAAGGCGTTTTTT	43
	107[38]	106[38]	TTTTTTATCATTTTGCGGAACAAAGAAGGAGCGGAATTATCATCTTTTTT	50
	109[38]	79[66]	TTTTTTTAAATCCTTTGCTTTCACAACCTTATGACAATGTCCC	43
	111[38]	110[38]	TTTTTTAGCCGTCAATAGATAATACACAATTCGACAACTCGTATTTTTTT	50
	113[38]	112[38]	TTTTTTAAAATCTAAAGCCTAATAGATTAGTTTTTT	36
	115[38]	114[38]	TTTTTTTTTAATGCGCGAAGCAGCAAATGATTTTTT	36
	117[38]	116[38]	TTTTTTATGGATTATTTATGGCTATTAGTCTTTTTT	36
	119[38]	118[38]	TTTTTTAGTAATAACATCCAATCGTCTGAATTTTTT	36
	63[34]	66[52]	TTTTTTGCGGGAGCTAAACAGGCCTCGTTCCGCGCTACGC	40
	65[34]	64[34]	TTTTTTCCACACCCGAGAATCAGATTTTTT	30
	65[67]	62[38]	TACGTATAACGTGCTTTAGGCCGAGAATCCTGAGAAGTGTTTTTTTTTT	49
	66[51]	70[34]	TGCCGTGGCGGAGCTTGGTCTATCCTCCAACGTCAAAGGGTTTTTT	46
	67[34]	66[34]	TTTTTTGCCGGCGAAGCGTAACCATTTTTT	30
	69[34]	68[34]	TTTTTTCGAAAAACCACGGGGAAATTTTTT	30
	71[34]	112[59]	TTTTTTGGCAACAGCTGATTGCTTTCACCGGGTGCCTAATGAGCTAA	47
	73[34]	72[34]	TTTTTTTAAAGCCTGAGTGAGACGTTTTTT	30
	75[31]	74[34]	TTTTTTCGGAGGATCCCCCATAAAGTGTTTTTT	33
	77[31]	76[31]	TTTTTTCCGAACTCTGACCCTCGATAAAGATTTTTT	36
	79[31]	78[31]	TTTTTTGCTGAATTGTCATAAATCATTTCTTTTTTT	36
	81[31]	80[31]	TTTTTTATTAAGTTGGGTAGTGTCCTTAGTTTTTTT	36
	81[56]	104[38]	GGGTTTTGCGAAAGATCAGATAAACAGAAATAAAGAAATTTTTTTT	46
	83[31]	84[60]	TTTTTTCATTCGCCATTCAGGCTGCGCAACTGCTG	35
	85[31]	84[31]	TTTTTTAGTATCGGCCTCCAGGCAAAGCGCTTTTTT	36
	87[31]	102[34]	TTTTTTGTAGCCAGCTTTCATTTAACATTTTTT	33
	89[31]	100[34]	TTTTTTTTAAATTGTAAATTGGGTTATTTTTTT	33
	91[31]	90[31]	TTTTTTAGAGATCTACAAAGGCTATAGATTGTATAAGCAAATATTTTTTT	50
	92[58]	94[31]	CCGCAAATCAATGTGTAGGTAAAGATTCAAAAGGGTTTTTTT	42
	93[31]	92[31]	TTTTTTGAGAAAGGCCGGAGACAGTGAGAGGGTAGCTATTTTTGTTTTTT	50
	95[34]	96[34]	TTTTTTCCTGAACAAGAAAAATTCAACAATAGATAAGTTTTTTT	44
	97[34]	98[34]	TTTTTTAAAGCCAACGCTCAACAAATTCTTACCAGTATTTTTTT	44
	99[34]	88[31]	TTTTTTATAACTATATGTAAATGCTTAGGCGTTAATATTCGCGTCTGGCCTTCCTTTTTTT	61
	6T passivated right staples
	0[175]	1[175]	TTTTTTATTAAGAGGGGCGGATAATTTTTT	30
	1[158]	67[171]	CCACTGAGACTCTGAAAGGTAATAAGTTTTATGGGATTTTGCTAAACAACTTTTTT	56
	100[171]	89[168]	TTTTTTTCCTGAATCTTAAAAGACTTCTTTTTT	33
	102[171]	87[168]	TTTTTTTCTTTCCAGAGCAAATATTCATTTTTT	33
	104[175]	103[175]	TTTTTTCCCAATCCAAATAAGACAGCCATATTATTTATTTTTTT	44
	105[151]	107[175]	AGATAATTGATAATAACGGAATACCCAAAAGAATTTTTT	39
	106[175]	105[175]	TTTTTTGAACAAAGTCAGAGGGATTAACTGAACACCCTTTTTTT	44
	108[175]	110[150]	TTTTTTCTGGCATGATTAAGACTCCTTATTGAGGGAAAAG	40
	110[175]	109[175]	TTTTTTACGGAAATTATTCATTGGGAAGGTAAATATTGTTTTTT	44
	112[175]	111[175]	TTTTTTACTGTAGCGCGTTTTCTTGCCTTTAGCGTCAGTTTTTT	44
	114[175]	115[175]	TTTTTTAGAGCCGCCAGGTCAGACTTTTTT	30
	115[147]	113[175]	CAGGAGGTTGAGGCACCCTCACGGAACCGCCTCCCTCTTTTTT	43
	116[175]	117[175]	TTTTTTGATTGGCCTATGATACAGTTTTTT	30
	118[175]	119[175]	TTTTTTGAGTGTACTCATGAAAGTTTTTTT	30
	62[175]	1[157]	TTTTTTGTGCCGTCGAGAGGGTAGTA	26
	63[151]	63[171]	AGGTTTAGTACCGCCTTTTTT	21
	64[171]	65[171]	TTTTTTACCCTCAGAACCGCAAGCCCAATATTTTTT	36
	66[171]	66[146]	TTTTTTGGAACCCATGTACCGTAACA	26
	68[171]	69[171]	TTTTTTTTTCAACAGTTTCTTTAATTGTATTTTTTT	36
	70[171]	72[137]	TTTTTTCGGTTTATCAGCTTGCTCGGCAAAATCCCTTATATGGTGGCGA	49
	71[144]	71[171]	GAAATTTCGAGGTGAATTTCTTTTTTTT	28
	72[171]	73[171]	TTTTTTAAACAGCTTGATTATTCGGTCGCTTTTTTT	36
	74[171]	75[168]	TTTTTTGAGGCTTGCAGGTCCATTAAATTTTTT	33
	76[168]	77[168]	TTTTTTCGGGTAAAATGCTCCATGTTTTTT	30
	78[168]	75[150]	TTTTTTTTACTTAGCCGGAACGCGCGACCTACGTAAGGAA	40
	80[168]	81[168]	TTTTTTAGATGAACGGCTCATTCATTTTTT	30
	81[150]	79[168]	AGCTGTGTACAAACTTTGAAAGAGGACTTTTTT	33
	82[168]	83[168]	TTTTTTGTGAATAAGAAATCTACGTTTTTT	30
	84[168]	85[168]	TTTTTTTTAATAAAAACCAAAATATTTTTT	30
	86[168]	84[150]	TTTTTTGCGAGAGGCTTTTGCAGATAAAACGAA	33
	88[142]	101[171]	TTATAAGAGGAAGCCCGCCTGAAAATCCTAACGCTAACGAGCGTTTTTT	49
	88[168]	102[136]	TTTTTTTTGAATCCCCCTCAAATCGTCATCTAATTTGCCAGAAGTTA	47
	90[168]	94[143]	TTTTTTAAATATCGCGTTTTAATTCGAGCACCTTTAGATGGCTGTAGATTTCAA	54
	92[168]	91[168]	TTTTTTAGAGGTCATTTTTGCGATTGCTCCTTTTGATATTTTTT	44
	94[168]	96[150]	TTTTTTTACATTTCGCAAATGGTAGTTTGTTGC	33
	96[149]	95[171]	GGGAGGTTATATTCTAAGAACGCGAGGCGTTTTAGCTTTTTT	42
	96[171]	93[168]	TTTTTTGAACCTCCCGACACCATTAGATTTTTT	33
	98[171]	99[171]	TTTTTTTGCTATTTTGCACCAAATAGTTTGCAGCTACAATTTTATTTTTT	50
	99[144]	97[171]	ATGCCGACCGATTTGAAGCCTTAAATCAAGATTAGTTTTTTT	42

## Sheet: Nemesis
	List of sequences for NE
	Start	End	Sequence	Length
	N staples hybridizing with E
	0[130]	2[119]	TGAGGCCACCGAAGAAGTGACAGGAA	26
	1[86]	60[108]	ATACTTCTTTGATTAGTAATGCCTGACATTTTGACGCTCAGTTT	44
	27[131]	34[151]	CGTACCATTCAGGCTGGATTCTCATTCGCGTCTGGCCGTT	40
	28[85]	29[74]	ATTAGAATCATTACCGCGCGA	21
	29[135]	32[150]	AGGAAGATCGCAACGACGACGTAATGGGATAGGCCCG	37
	30[82]	28[63]	CTGTTTTTAGCGAACCTCCCCTAAGAACGCCCAA	34
	31[124]	30[135]	AAAACGGCGGATTGACCAGTA	21
	31[158]	28[139]	GTTGCCAGTTTGAGGGGCTCCAGCCCAGGCAAAGCGCCA	39
	32[89]	34[88]	TGTATGCACCCAGTAATTTGCCAGTTACAA	30
	33[126]	32[124]	CGCCATCAAAAATACGTGGGAACAAATTAA	30
	33[74]	31[81]	GCCCTACAATAGATTAGTTGCT	22
	34[66]	27[85]	AACGTAATATCCCATCCTTCCAAGATTTTCATCGTAGAACC	41
	4[132]	1[138]	GGTTACAATTATGCGCGTACTTAAAGGGATTTTAGTTTTTATAAGATT	48
	4[90]	62[83]	AGGGACACATGGAAAAAGGAAAATTGTATCGGTTTAGCTTGATACCGATA	50
	62[126]	59[143]	ACAGAGGCAAAGACTTTTTCATGAGGAAGTTTCCATGAGGCAAAAAC	47
	63[108]	65[125]	GCATAAGGAACGCATCCCTCGTCACCCTCAGC	32
	63[83]	64[90]	GACAATGACAACAACCTGAGGCT	23
	64[123]	63[134]	AGACAGAGGGTAGCAACGGTG	21
	65[90]	0[86]	GTTAAAGGCCGCTTTCCATCACGCAAATTAACCG	34
	E staples hybridizing with N
	0[149]	62[127]	CAAAGGGATAGCCACCCTCAGAACCCGTACTAGTATAGCCCGGAATAGGCT	51
	0[85]	67[66]	TTGTTCACGCAAATTAAAGAACTAAATACCTACATTTAAGG	41
	1[139]	63[150]	AGCGGGGTTTTGCTCTGATATACAGG	26
	1[67]	63[82]	AAATACGCCATTAAAGGGATTTTAGACGCC	30
	27[86]	94[80]	AAGTACCGCACTCCAAGAAGGAGAAGGAACCCTCATATATTTTA	44
	28[138]	92[137]	TTCGGGAATCATTAAGGCTTATCCGGTAAAGTACCGAACGATAG	44
	29[75]	28[86]	GGCGAATACTTTTGCGCGGGT	21
	30[134]	31[123]	TCGGGGCATCAATTCTTTAGC	21
	31[82]	30[83]	ATTTCCAAAAAATAAAATCCACATTATGACC	31
	32[123]	29[108]	GCAATAAAGCCTCAAAGAAACTAATAGTAGTAGTTCA	37
	62[82]	1[85]	GTTGCAGGAACGGAGAGTCTGTCCAAGCA	29
	63[135]	64[124]	TATCACGCCACCCTCAGCGAA	21
	64[89]	68[73]	TGCATTGCTTTGACGAGCACAGGGCGCGCGCTGGGAAAGCGCTAA	45
	65[126]	69[143]	AGAGCCACCACCCTTTCGTCAATGAATTTAGAAAGAAAAAAGGCTC	46
	66[145]	0[131]	CTGAGTCATTTTCGAGAAGGATTAGTCAG	29
	66[93]	65[89]	CCCTCATAGGCGCTAGGGTACTATGGGGGA	30
	94[110]	29[134]	ATAAAATCCATATAACAGTTGATTCCCTTTTCATAGCTGAAAAGGTCCTC	50
	96[100]	32[90]	CGAAATCGGCTATCATTCATCGAGTAAAGCTAAATCGGT	39
	97[112]	27[130]	GAGGCATTTTCGAGAGGTAAAGATATAGACCGCGCTTTTATTTTCAT	47

## Sheet: multimers
	List of sequences for multimers
	Start	End	Sequence	Length
	N left intruding staples
	11[48]	48[51]	CATTTTGCGGAACAAAAATTGCTGACAGGCCACCACCAGAG	41
	13[48]	11[66]	AACGTCAGATGAATATACAGTAAATAAAGAGAA	33
	14[61]	46[51]	TCATTTCGGAACCGCCATCTTTTCA	25
	15[48]	44[51]	AGAAGATGATGAAACATAACCTACCGACTTCATTAAAGGTG	41
	17[48]	18[48]	CGCTATTAATTAATTTACCTTTTTAACCTC	30
	19[48]	20[48]	GTTGGGTTGACCTAAA	16
	20[62]	40[55]	ATCTTCTATATAACAACAATGA	22
	21[48]	22[48]	TTTGAAATCAGAGGCA	16
	23[48]	24[48]	CCAGTAATTCAACAAT	16
	25[48]	26[48]	CCTGAACAAAGTACCG	16
	26[62]	34[55]	TTAAACCAGAAAAATCAAAAAT	22
	27[48]	28[48]	GAGAACAACAAATCAG	16
	28[62]	32[55]	TAGCAAGGCAAGCCTGAATCTT	22
	29[48]	30[55]	GGCTTATCCGGTATTGACTTGCG	23
	3[55]	4[55]	CCGCCAGCCCCTTCTG	16
	31[55]	26[63]	TGAAGCCTTAAATCATTTATCCGTTTTTAACGGGTA	36
	33[55]	33[73]	TAACGAGCGTCTTTCCAGA	19
	35[55]	34[67]	CAGCCTTTACGAGAGTCTGGAGTTTTTTGTTT	32
	37[55]	38[55]	ACAGGGAAGCGCATTCAAGAATTGAGTTAA	30
	39[55]	20[73]	ATAAGAGCAAAATTCGCATCGATATATGTAAATGCTTTTT	40
	39[74]	36[55]	AATTAACCCAAGACGGGAGGTCATTGCCTAGAGAGAATA	39
	4[69]	2[55]	GATAGAACATTGCAACAGGAAGCCTTGCTGGTAATATCCAGAA	43
	41[55]	43[71]	TAGCTATCTTACCGAGGAATACTACGCAGTA	31
	43[51]	42[51]	AAGACTCCTTATCCAAAAGAACTG	24
	45[51]	16[48]	CCGTCTGCTTCTG	13
	47[51]	14[48]	ATCACCAATTACC	13
	48[65]	50[51]	GAAAGGTTGATCTGAATTTACCGTTCCAG	29
	49[51]	12[48]	AGCATGTAGATTT	13
	5[55]	6[55]	GCGTAAGAGGTGAGGC	16
	51[51]	10[48]	ATACAGTTTGAGT	13
	53[51]	52[51]	GAGGCTGAGACTCTGAAACATGAA	24
	55[51]	54[51]	CCGCCACCCTCACGTACTCAGGAG	24
	57[51]	58[51]	TGTAGCGATC	10
	59[51]	60[51]	TGTCGTTTCA	10
	6[69]	56[51]	AAACAGAATACGTGCATAGTTAGCGTAACATTCCACCAGTACAAACT	47
	61[51]	59[69]	ATCTCCAAAAAAATAATTTTCTTTCCAGACGTT	33
	7[55]	8[55]	TTAACACCTGGTCAGT	16
	9[55]	51[60]	CAACAGTTTTTAAAATGGCT	20
	N right extruding staples
	10[47]	51[50]	AACATATAAATCAAACCAAAATAGCCGTC	29
	12[47]	48[139]	TCAGTGCCCCAGCAGGCGAAAATCCTGTTTGAGTAATCCCCAGGTCTTT	49
	14[47]	47[50]	TGAGGAGGCGGTTTTCGAGCTTCAACAAA	29
	16[47]	17[47]	TAAAAAGCCTGGGGTGCCTAGGAAGCATAAAGTGTATCGT	40
	17[151]	13[47]	GCCATGAGTGATGAATCTGGGCGCGCAGCAAGCGGTCCACGCTGGTTGTTT	51
	18[47]	20[147]	CGGCAGACGGAGGATCCCCGCTTGTTACACGAATATAGGGG	41
	2[54]	6[163]	CAATCGTTAGAATCAGAGCGTATAACGACCACCAAAGTGTACCGAT	46
	20[47]	19[47]	TTTAGTCGGTGGGCCTCGATAATTAG	26
	21[153]	25[47]	CCATCTGTTATGATAATTTACGGGATGTTAAGCTTTCTCAGGAGAAAGT	49
	22[47]	21[47]	TTTTGAGTGACTCAAGCAACTCATGG	26
	24[47]	23[47]	AGATAGCCAGGGTCTCGCCCTGCGAG	26
	26[47]	29[47]	CACTGGTGCGGGCCTCTTCGGTTGGGACCGGAAACAGCTTTCCGGCACCGAGAA	54
	28[47]	27[47]	ATATCTTCTGGTGAGGGCGATCCATC	26
	30[54]	31[54]	GGAGTCGTAACCGTGCATCTGGTGTAGATGGGCGCAGTTT	40
	32[54]	33[54]	ACCACATTAAATGTGAGCGAAGCCAGCTTTCATCAAACGC	40
	34[54]	31[157]	GAAAAAGCAAATATTTAAATTGTAAACTTCCTGTGTAACAATCAC	45
	36[150]	37[54]	GATATTCAACCAATGTGTAGGTAAAGATTCAAAAGGGTGAGAAAGGCCAAAA	52
	36[54]	35[54]	ACATGGAGACAGTCAAATCACCATCAACCCCAAAAACAGGAAGATTGTATATAG	54
	38[54]	39[54]	GCCCAAAACATTATGACCCTTAAATCGGTTGTACCAAATA	40
	4[150]	61[50]	GCTTCTTTGACAACGAAATAAACGGGTAAAATACGTAATGCCACGAAA	48
	4[54]	3[54]	ACCTCTGCGCGTATGCTTTCCTATTA	26
	40[54]	41[54]	AATACCCAATTCTGCGAACGCATATAACAGTTGATTGCAA	40
	42[50]	38[151]	GCATTGCTCCTTTTGATAAGAGGTTCATTCAGTAGATATAAAGCGTAATACTTT	54
	44[50]	43[50]	AATTCAGGTCAGGATTAGAATCAGTCACAGAGTACCTTTAATGATT	46
	46[149]	15[47]	GTAATATCGCGTTTTAATGCGTATGGCCAACGCGCGGGGACAAA	44
	46[50]	45[50]	TAATAGCGAACCAGACCGCCGTACAGCAGAAGCAAACTCCAAATCA	46
	48[50]	51[150]	CCGCACGAGAATGACCATAAATCAAAAATCCTCAAATAGTTTTGCAGA	48
	50[50]	49[50]	TAAGGAGAGGCTTTTGCAAAAGAGCTTTAAACAGTTCAGAAACGCC	46
	52[50]	11[47]	AGTAATACCACATTCAACTAATGCGATAAAAAAGAATAATCGGCAAAATCCCTTTAT	57
	54[50]	53[50]	GTTTTTTAAGAACTGGTGAGATTTAGGATTAA	32
	56[50]	55[50]	ACAACAAAGCTGCTCAACCTTATGCGATAGTA	32
	58[50]	57[50]	TAAATGATAAATTGTGAAATCAACGTAACGCC	32
	6[162]	9[54]	TTTAAATCGAACGTGGTTGGAACAAGAGTCCAAAAT	36
	6[54]	5[54]	GGTCAGGGAGCCCGCGGTCACGGAAA	26
	60[50]	59[50]	CGTTTACGAAGGCACCTGTATCATCGCCGTTT	32
	8[54]	7[54]	TGGCCTATTAAAGGAACCCTAAAGTA	26
	N left extruding staples
	11[166]	48[169]	CCCTTTATCATTTTGCGGAACAAAAATTGCTGACAGGCCACCACCAGAGCCGCACGA	57
	13[166]	11[66]	GGTTGTTTAACGTCAGATGAATATACAGTAAATAAAGAGAA	41
	14[61]	46[169]	TCATTTCGGAACCGCCATCTTTTCATAATAGCG	33
	15[166]	44[169]	GGGACAAAAGAAGATGATGAAACATAACCTACCGACTTCATTAAAGGTGAATTCAGG	57
	17[166]	18[166]	TGTATCGTCGCTATTAATTAATTTACCTTTTTAACCTCCGGCAGAC	46
	19[166]	20[166]	ATAATTAGGTTGGGTTGACCTAAATTTAGTCG	32
	20[62]	40[173]	ATCTTCTATATAACAACAATGAAATACCCA	30
	21[166]	22[166]	ACTCATGGTTTGAAATCAGAGGCATTTTGAGT	32
	23[166]	24[166]	CCTGCGAGCCAGTAATTCAACAATAGATAGCC	32
	25[166]	26[166]	GAGAAAGTCCTGAACAAAGTACCGCACTGGTG	32
	26[62]	34[173]	TTAAACCAGAAAAATCAAAAATGAAAAAGC	30
	27[166]	28[166]	GATCCATCGAGAACAACAAATCAGATATCTTC	32
	28[62]	32[173]	TAGCAAGGCAAGCCTGAATCTTACCACATT	30
	29[166]	30[173]	ACCGAGAAGGCTTATCCGGTATTGACTTGCGGGAGTCGT	39
	3[173]	4[173]	TCCTATTACCGCCAGCCCCTTCTGACCTCTGC	32
	31[173]	26[63]	CGCAGTTTTGAAGCCTTAAATCATTTATCCGTTTTTAACGGGTA	44
	33[173]	33[73]	TCAAACGCTAACGAGCGTCTTTCCAGA	27
	35[173]	34[67]	GTATATAGCAGCCTTTACGAGAGTCTGGAGTTTTTTGTTT	40
	37[173]	38[173]	GGCCAAAAACAGGGAAGCGCATTCAAGAATTGAGTTAAGCCCAAAA	46
	39[173]	20[73]	ACCAAATAATAAGAGCAAAATTCGCATCGATATATGTAAATGCTTTTT	48
	39[74]	36[173]	AATTAACCCAAGACGGGAGGTCATTGCCTAGAGAGAATAACATGGAG	47
	4[69]	2[173]	GATAGAACATTGCAACAGGAAGCCTTGCTGGTAATATCCAGAACAATCGTT	51
	41[173]	43[71]	GATTGCAATAGCTATCTTACCGAGGAATACTACGCAGTA	39
	43[169]	42[169]	TAATGATTAAGACTCCTTATCCAAAAGAACTGGCATTGCT	40
	45[169]	16[166]	CCAAATCACCGTCTGCTTCTGTAAAAAGC	29
	47[169]	14[166]	TCAACAAAATCACCAATTACCTGAGGAGG	29
	48[65]	50[169]	GAAAGGTTGATCTGAATTTACCGTTCCAGTAAGGAGA	37
	49[169]	12[166]	GAAACGCCAGCATGTAGATTTTCAGTGCC	29
	5[173]	6[173]	CACGGAAAGCGTAAGAGGTGAGGCGGTCAGGG	32
	51[169]	10[166]	TAGCCGTCATACAGTTTGAGTAACATATA	29
	53[169]	52[169]	AGGATTAAGAGGCTGAGACTCTGAAACATGAAAGTAATAC	40
	55[169]	54[169]	CGATAGTACCGCCACCCTCACGTACTCAGGAGGTTTTTTA	40
	57[169]	58[169]	GTAACGCCTGTAGCGATCTAAATGAT	26
	59[169]	60[169]	CGCCGTTTTGTCGTTTCACGTTTACG	26
	6[69]	56[169]	AAACAGAATACGTGCATAGTTAGCGTAACATTCCACCAGTACAAACTACAACAAA	55
	61[169]	59[69]	CCACGAAAATCTCCAAAAAAATAATTTTCTTTCCAGACGTT	41
	7[173]	8[173]	CTAAAGTATTAACACCTGGTCAGTTGGCCTAT	32
	9[173]	51[60]	TCCAAAATCAACAGTTTTTAAAATGGCT	28
	N right intruding staples
	10[165]	51[168]	AATCAAACCAAAA	13
	12[165]	48[139]	CCAGCAGGCGAAAATCCTGTTTGAGTAATCCCCAGGTCTTT	41
	14[165]	47[168]	CGGTTTTCGAGCT	13
	16[165]	17[165]	CTGGGGTGCCTAGGAAGCATAAAG	24
	17[151]	13[165]	GCCATGAGTGATGAATCTGGGCGCGCAGCAAGCGGTCCACGCT	43
	18[165]	20[147]	GGAGGATCCCCGCTTGTTACACGAATATAGGGG	33
	2[172]	6[163]	AGAATCAGAGCGTATAACGACCACCAAAGTGTACCGAT	38
	20[165]	19[165]	GTGGGCCTCG	10
	21[153]	25[165]	CCATCTGTTATGATAATTTACGGGATGTTAAGCTTTCTCAG	41
	22[165]	21[165]	GACTCAAGCA	10
	24[165]	23[165]	AGGGTCTCGC	10
	26[165]	29[165]	CGGGCCTCTTCGGTTGGGACCGGAAACAGCTTTCCGGC	38
	28[165]	27[165]	TGGTGAGGGC	10
	30[172]	31[172]	AACCGTGCATCTGGTGTAGATGGG	24
	32[172]	33[172]	AAATGTGAGCGAAGCCAGCTTTCA	24
	34[172]	31[157]	AAATATTTAAATTGTAAACTTCCTGTGTAACAATCAC	37
	36[150]	37[172]	GATATTCAACCAATGTGTAGGTAAAGATTCAAAAGGGTGAGAAA	44
	36[172]	35[172]	ACAGTCAAATCACCATCAACCCCAAAAACAGGAAGATT	38
	38[172]	39[172]	CATTATGACCCTTAAATCGGTTGT	24
	4[150]	61[168]	GCTTCTTTGACAACGAAATAAACGGGTAAAATACGTAATG	40
	4[172]	3[172]	GCGTATGCTT	10
	40[172]	41[172]	ATTCTGCGAACGCATATAACAGTT	24
	42[168]	38[151]	CCTTTTGATAAGAGGTTCATTCAGTAGATATAAAGCGTAATACTTT	46
	44[168]	43[168]	TCAGGATTAGAATCAGTCACAGAGTACCTT	30
	46[149]	15[165]	GTAATATCGCGTTTTAATGCGTATGGCCAACGCGCG	36
	46[168]	45[168]	AACCAGACCGCCGTACAGCAGAAGCAAACT	30
	48[168]	51[150]	GAATGACCATAAATCAAAAATCCTCAAATAGTTTTGCAGA	40
	50[168]	49[168]	GGCTTTTGCAAAAGAGCTTTAAACAGTTCA	30
	52[168]	11[165]	CACATTCAACTAATGCGATAAAAAAGAATAATCGGCAAAAT	41
	54[168]	53[168]	AGAACTGGTGAGATTT	16
	56[168]	55[168]	GCTGCTCAACCTTATG	16
	58[168]	57[168]	AAATTGTGAAATCAAC	16
	6[162]	9[172]	TTTAAATCGAACGTGGTTGGAACAAGAG	28
	6[172]	5[172]	AGCCCGCGGT	10
	60[168]	59[168]	AAGGCACCTGTATCAT	16
	8[172]	7[172]	TAAAGGAACC	10
	E left intruding staples
	1[48]	0[48]	ATCAGTGAACTTCTTT	16
	101[44]	86[41]	CATTTGAATTACTTAATTACATCAACAGTTTGAGGGGACGA	41
	103[48]	86[59]	AGATTTTCCGGAAACAGGAAGATCGCACTATCT	33
	104[65]	108[48]	GTAGATGGCAAGACCAGAAACCCTAAAATTTTAAAAGTTTGAGTAA	46
	105[48]	82[41]	TCCTGATTGGGGATGTGCTGCAA	23
	107[48]	106[48]	TTTTGCGGAACAAAGAAGGAGCGGAATTAT	30
	109[48]	79[66]	TCCTTTGCTTTCACAACCTTATGACAATGTCCC	33
	111[48]	110[48]	GTCAATAGATAATACACAATTCGACAACTC	30
	113[48]	112[48]	TCTAAAGCCTAATAGA	16
	115[48]	114[48]	ATGCGCGAAGCAGCAA	16
	117[48]	116[48]	ATTATTTATGGCTATT	16
	119[48]	118[48]	ATAACATCCAATCGTC	16
	63[44]	66[52]	GAGCTAAACAGGCCTCGTTCCGCGCTACGC	30
	65[44]	64[44]	ACCCGAGAAT	10
	65[67]	62[48]	TACGTATAACGTGCTTTAGGCCGAGAATCCTGAGAAGTG	39
	66[51]	70[44]	TGCCGTGGCGGAGCTTGGTCTATCCTCCAACGTCAA	36
	67[44]	66[44]	GCGAAGCGTA	10
	69[44]	68[44]	AAACCACGGG	10
	71[44]	112[59]	ACAGCTGATTGCTTTCACCGGGTGCCTAATGAGCTAA	37
	73[44]	72[44]	GCCTGAGTGA	10
	75[41]	74[44]	GGATCCCCCATAA	13
	77[41]	76[41]	ACTCTGACCCTCGATA	16
	79[41]	78[41]	AATTGTCATAAATCAT	16
	81[41]	80[41]	AGTTGGGTAGTGTCCT	16
	81[56]	104[48]	GGGTTTTGCGAAAGATCAGATAAACAGAAATAAAGA	36
	83[41]	84[60]	CGCCATTCAGGCTGCGCAACTGCTG	25
	85[41]	84[41]	TCGGCCTCCAGGCAAA	16
	87[41]	102[44]	CCAGCTTTCATTT	13
	89[41]	100[44]	ATTGTAAATTGGG	13
	91[41]	90[41]	ATCTACAAAGGCTATAGATTGTATAAGCAA	30
	92[58]	94[41]	CCGCAAATCAATGTGTAGGTAAAGATTCAAAA	32
	93[41]	92[41]	AAGGCCGGAGACAGTGAGAGGGTAGCTATT	30
	95[44]	96[44]	AACAAGAAAAATTCAACAATAGAT	24
	97[44]	98[44]	CCAACGCTCAACAAATTCTTACCA	24
	99[44]	88[41]	CTATATGTAAATGCTTAGGCGTTAATATTCGCGTCTGGCCT	41
	E right extruding staples
	0[47]	1[47]	GATTATTAAGAGGGGCGGATAATATA	26
	1[158]	67[43]	CCACTGAGACTCTGAAAGGTAATAAGTTTTATGGGATTTTGCTAAACAACGCCG	54
	100[43]	89[40]	TTATTCCTGAATCTTAAAAGACTTCTTAA	29
	102[43]	87[40]	AACATCTTTCCAGAGCAAATATTCAGTAG	29
	104[47]	103[47]	AATTCCCAATCCAAATAAGACAGCCATATTATTTATGCGT	40
	105[151]	107[47]	AGATAATTGATAATAACGGAATACCCAAAAGAAATCA	37
	106[47]	105[47]	CATCGAACAAAGTCAGAGGGATTAACTGAACACCCTATAT	40
	108[47]	110[150]	CATTCTGGCATGATTAAGACTCCTTATTGAGGGAAAAG	38
	110[47]	109[47]	GTATACGGAAATTATTCATTGGGAAGGTAAATATTGTAAA	40
	112[47]	111[47]	TTAGACTGTAGCGCGTTTTCTTGCCTTTAGCGTCAGAGCC	40
	114[47]	115[47]	ATGAAGAGCCGCCAGGTCAGACTTTA	26
	115[147]	113[47]	CAGGAGGTTGAGGCACCCTCACGGAACCGCCTCCCTCAAAA	41
	116[47]	117[47]	AGTCGATTGGCCTATGATACAGATGG	26
	118[47]	119[47]	TGAAGAGTGTACTCATGAAAGTAGTA	26
	62[47]	1[157]	TTTTGTGCCGTCGAGAGGGTAGTA	24
	63[151]	63[43]	AGGTTTAGTACCGCCGCGG	19
	64[43]	65[43]	CAGAACCCTCAGAACCGCAAGCCCAATACCAC	32
	66[43]	66[146]	ACCAGGAACCCATGTACCGTAACA	24
	68[43]	69[43]	GAAATTTCAACAGTTTCTTTAATTGTATCGAA	32
	70[43]	72[137]	AGGGCGGTTTATCAGCTTGCTCGGCAAAATCCCTTATATGGTGGCGA	47
	71[144]	71[43]	GAAATTTCGAGGTGAATTTCTTGGCA	26
	72[43]	73[43]	GACGAAACAGCTTGATTATTCGGTCGCTTAAA	32
	74[43]	75[40]	AGTGGAGGCTTGCAGGTCCATTAAACGGA	29
	76[40]	77[40]	AAGACGGGTAAAATGCTCCATGCCGA	26
	78[40]	75[150]	TTCTTTACTTAGCCGGAACGCGCGACCTACGTAAGGAA	38
	80[40]	81[40]	TAGTAGATGAACGGCTCATTCAATTA	26
	81[150]	79[40]	AGCTGTGTACAAACTTTGAAAGAGGACGCTG	31
	82[40]	83[40]	GGCGGTGAATAAGAAATCTACGCATT	26
	84[40]	85[40]	GCGCTTAATAAAAACCAAAATAAGTA	26
	86[40]	84[150]	CGACGCGAGAGGCTTTTGCAGATAAAACGAA	31
	88[142]	101[43]	TTATAAGAGGAAGCCCGCCTGAAAATCCTAACGCTAACGAGCGATTT	47
	88[40]	102[136]	TCCTTTGAATCCCCCTCAAATCGTCATCTAATTTGCCAGAAGTTA	45
	90[40]	94[143]	ATATAAATATCGCGTTTTAATTCGAGCACCTTTAGATGGCTGTAGATTTCAA	52
	92[40]	91[40]	TTTGAGAGGTCATTTTTGCGATTGCTCCTTTTGATAAGAG	40
	94[40]	96[150]	GGGTTACATTTCGCAAATGGTAGTTTGTTGC	31
	96[149]	95[43]	GGGAGGTTATATTCTAAGAACGCGAGGCGTTTTAGCCCTG	40
	96[43]	93[40]	AAGTGAACCTCCCGACACCATTAGAGAGA	29
	98[43]	99[43]	GTATTGCTATTTTGCACCAAATAGTTTGCAGCTACAATTTTAATAA	46
	99[144]	97[43]	ATGCCGACCGATTTGAAGCCTTAAATCAAGATTAGTAAAG	40
	E left extruding staples
	1[166]	0[166]	ATAATATAATCAGTGAACTTCTTTGATTATTA	32
	101[162]	86[159]	AGCGATTTCATTTGAATTACTTAATTACATCAACAGTTTGAGGGGACGACGACGCGA	57
	103[166]	86[59]	TTATGCGTAGATTTTCCGGAAACAGGAAGATCGCACTATCT	41
	104[65]	108[166]	GTAGATGGCAAGACCAGAAACCCTAAAATTTTAAAAGTTTGAGTAACATTCTGG	54
	105[166]	82[159]	CCCTATATTCCTGATTGGGGATGTGCTGCAAGGCGGTGA	39
	107[166]	106[166]	AGAAATCATTTTGCGGAACAAAGAAGGAGCGGAATTATCATCGAAC	46
	109[166]	79[66]	ATTGTAAATCCTTTGCTTTCACAACCTTATGACAATGTCCC	41
	111[166]	110[166]	TCAGAGCCGTCAATAGATAATACACAATTCGACAACTCGTATACGG	46
	113[166]	112[166]	CCTCAAAATCTAAAGCCTAATAGATTAGACTG	32
	115[166]	114[166]	AGACTTTAATGCGCGAAGCAGCAAATGAAGAG	32
	117[166]	116[166]	ACAGATGGATTATTTATGGCTATTAGTCGATT	32
	119[166]	118[166]	AAGTAGTAATAACATCCAATCGTCTGAAGAGT	32
	63[162]	66[52]	CGCCGCGGGAGCTAAACAGGCCTCGTTCCGCGCTACGC	38
	65[162]	64[162]	AATACCACACCCGAGAATCAGAACCC	26
	65[67]	62[166]	TACGTATAACGTGCTTTAGGCCGAGAATCCTGAGAAGTGTTTTGTGC	47
	66[51]	70[162]	TGCCGTGGCGGAGCTTGGTCTATCCTCCAACGTCAAAGGGCGGT	44
	67[162]	66[162]	CAACGCCGGCGAAGCGTAACCAGGAA	26
	69[162]	68[162]	GTATCGAAAAACCACGGGGAAATTTC	26
	71[162]	112[59]	TCTTGGCAACAGCTGATTGCTTTCACCGGGTGCCTAATGAGCTAA	45
	73[162]	72[162]	CGCTTAAAGCCTGAGTGAGACGAAAC	26
	75[159]	74[162]	TAAACGGAGGATCCCCCATAAAGTGGAGG	29
	77[159]	76[159]	CATGCCGAACTCTGACCCTCGATAAAGACGGG	32
	79[159]	78[159]	GGACGCTGAATTGTCATAAATCATTTCTTTAC	32
	81[159]	80[159]	TTCAATTAAGTTGGGTAGTGTCCTTAGTAGAT	32
	81[56]	104[166]	GGGTTTTGCGAAAGATCAGATAAACAGAAATAAAGAAATTCCCA	44
	83[159]	84[60]	TACGCATTCGCCATTCAGGCTGCGCAACTGCTG	33
	85[159]	84[159]	AATAAGTATCGGCCTCCAGGCAAAGCGCTTAA	32
	87[159]	102[162]	TTCAGTAGCCAGCTTTCATTTAACATCTT	29
	89[159]	100[162]	CTTCTTAAATTGTAAATTGGGTTATTCCT	29
	91[159]	90[159]	GATAAGAGATCTACAAAGGCTATAGATTGTATAAGCAAATATAAAT	46
	92[58]	94[159]	CCGCAAATCAATGTGTAGGTAAAGATTCAAAAGGGTTACA	40
	93[159]	92[159]	TAGAGAGAAAGGCCGGAGACAGTGAGAGGGTAGCTATTTTTGAGAG	46
	95[162]	96[162]	TAGCCCTGAACAAGAAAAATTCAACAATAGATAAGTGAAC	40
	97[162]	98[162]	TAGTAAAGCCAACGCTCAACAAATTCTTACCAGTATTGCT	40
	99[162]	88[159]	TTTAATAACTATATGTAAATGCTTAGGCGTTAATATTCGCGTCTGGCCTTCCTTTGA	57
	E right intruding staples
	0[165]	1[165]	AGAGGGGCGG	10
	1[158]	67[161]	CCACTGAGACTCTGAAAGGTAATAAGTTTTATGGGATTTTGCTAAA	46
	100[161]	89[158]	GAATCTTAAAAGA	13
	102[161]	87[158]	TCCAGAGCAAATA	13
	104[165]	103[165]	ATCCAAATAAGACAGCCATATTAT	24
	105[151]	107[165]	AGATAATTGATAATAACGGAATACCCAAA	29
	106[165]	105[165]	AAAGTCAGAGGGATTAACTGAACA	24
	108[165]	110[150]	CATGATTAAGACTCCTTATTGAGGGAAAAG	30
	110[165]	109[165]	AAATTATTCATTGGGAAGGTAAAT	24
	112[165]	111[165]	TAGCGCGTTTTCTTGCCTTTAGCG	24
	114[165]	115[165]	CCGCCAGGTC	10
	115[147]	113[165]	CAGGAGGTTGAGGCACCCTCACGGAACCGCCTC	33
	116[165]	117[165]	GGCCTATGAT	10
	118[165]	119[165]	GTACTCATGA	10
	62[165]	1[157]	CGTCGAGAGGGTAGTA	16
	63[151]	63[161]	AGGTTTAGTAC	11
	64[161]	65[161]	TCAGAACCGCAAGCCC	16
	66[161]	66[146]	CCCATGTACCGTAACA	16
	68[161]	69[161]	AACAGTTTCTTTAATT	16
	70[161]	72[137]	TTATCAGCTTGCTCGGCAAAATCCCTTATATGGTGGCGA	39
	71[144]	71[161]	GAAATTTCGAGGTGAATT	18
	72[161]	73[161]	AGCTTGATTATTCGGT	16
	74[161]	75[158]	CTTGCAGGTCCAT	13
	76[158]	77[158]	TAAAATGCTC	10
	78[158]	75[150]	TTAGCCGGAACGCGCGACCTACGTAAGGAA	30
	80[158]	81[158]	GAACGGCTCA	10
	81[150]	79[158]	AGCTGTGTACAAACTTTGAAAGA	23
	82[158]	83[158]	ATAAGAAATC	10
	84[158]	85[158]	TAAAAACCAA	10
	86[158]	84[150]	GAGGCTTTTGCAGATAAAACGAA	23
	88[142]	101[161]	TTATAAGAGGAAGCCCGCCTGAAAATCCTAACGCTAACG	39
	88[158]	102[136]	ATCCCCCTCAAATCGTCATCTAATTTGCCAGAAGTTA	37
	90[158]	94[143]	ATCGCGTTTTAATTCGAGCACCTTTAGATGGCTGTAGATTTCAA	44
	92[158]	91[158]	GTCATTTTTGCGATTGCTCCTTTT	24
	94[158]	96[150]	TTTCGCAAATGGTAGTTTGTTGC	23
	96[149]	95[161]	GGGAGGTTATATTCTAAGAACGCGAGGCGTTT	32
	96[161]	93[158]	CTCCCGACACCAT	13
	98[161]	99[161]	ATTTTGCACCAAATAGTTTGCAGCTACAAT	30
	99[144]	97[161]	ATGCCGACCGATTTGAAGCCTTAAATCAAGAT	32

## Sheet: lid
	List of sequences for Lid
	Start	End	Sequence	Length
	Lid ring 4 core
	107[189]	110[189]	TTTGAATATATATGACCTTGCCTTAGAA	28
	111[189]	130[182]	CATAGCGTAGTGAATTTATCATCTGAGAAGCAACA	35
	116[195]	137[195]	TTAGTTAATTTCATAAATTTAAAATGGATCTGGCCAACAGAG	42
	118[202]	114[196]	GGCGTTAGAAATACATATATTAAAGAACTTATATA	35
	12[195]	8[198]	GTAAGCACAAAGTTCGGAATACTGGCATGATTAAGGAAAA	40
	120[188]	143[178]	TAACAGTGCCCGTACCTA	18
	120[220]	144[189]	TTTTTTAGTTTTAACGGGGTCAGTGCCTTGAGGATGATAATTAAAG	46
	121[150]	140[150]	TTTTTTTCGATAGCAGCATTGCCATCTTTTTTTTTT	36
	123[150]	142[150]	TTTTTTCATAATCAAAATAGAACCACCACCTTTTTT	36
	123[189]	4[195]	CGGAACCAATAGAAGTTTACCAGCGCCAGAGGGAAG	36
	123[200]	121[192]	CCCATCGGCATTTTCGGTCAA	21
	124[188]	151[173]	AGCGAAAGACAGCATCGGAACCTAAAG	27
	124[213]	151[195]	TTTTTTCGGGATCGTCACCCTCAGCAGTTTCC	32
	125[150]	144[153]	TTTTTTAGAGCCGCCGCCCTGAATTTATTTTTT	33
	127[153]	122[153]	TTTTTTCCACCACCCTCATTTTACCGCCAAGGGTTGTACCAGGCGGATAAGTTTTTTT	58
	128[181]	156[168]	AAATTGTGTCGAAACGAGGCGTCAAGAG	28
	128[213]	158[186]	TTTTTTAACGGAGATTTGTATCATCTAAGGGAGCATAGGTCATTCAGAACGAGTAG	56
	129[153]	150[175]	TTTTTTCCACAGACAGCCCTCATAGTTAGTGTATGG	36
	130[181]	160[182]	CTATCATAATACCACATTCAAAAAACGA	28
	130[202]	115[195]	CGAGGCATAGTAAGGACTACCACTATATGTAAATGTCCAATCGCAAGAC	49
	130[217]	159[217]	TTTTTTAAGGAATTACAGAGGGGGTTTTTT	30
	131[153]	150[153]	TTTTTTTTTCAACAGTTTCAGCGATTTTGCTAAACAACTTTTTT	44
	131[175]	154[175]	GGAGTGAAAATCTCGTATCGGTGCGCCG	28
	132[217]	159[202]	TTTTTTTAATAGTAAAATGTTTGTTTTGC	29
	133[146]	156[146]	TTTTTTCGGATATTCATTACCCTAATCTTGACAAGAACTTTTTT	44
	133[168]	160[168]	AAATCAATGAGATGCTTATGCGAACAAC	28
	134[195]	118[182]	TCGTCTGATGGTTTAATAAGAATAAACA	28
	134[202]	161[217]	CGCTCAAACGAGAATGAATACCTTTTTTT	29
	134[217]	137[217]	TTTTTTACATTTTGACCTTCTGACTTTTTT	30
	135[146]	158[146]	TTTTTTAATCATTGTGAATTACGTTTAATTTCAACTTTTTTTTT	44
	136[181]	159[188]	ATATTTTGGGACATTTATTTAATGCTTTCCAATACCGAGAGGCTTTTGC	49
	136[195]	123[188]	ACGTGGCACAGACAATCGCCATTAGCAAGACAGAATCATAGCCCACCAC	49
	136[217]	139[220]	TTTTTTCTGAAAGCGAATTAGAGCCAGTTTTTT	33
	137[150]	136[150]	TTTTTTCACACGACCAGTAATAAAATGAATGGCTATTAGTCTTTTTTTTT	50
	138[220]	121[220]	TTTTTTCAAAATCACCAGAGCGTCAGACTGTTTTTT	36
	139[150]	138[150]	TTTTTTAATGCGCGAACTCCAATGAAACCATTTTTT	36
	140[181]	121[181]	CCCCTTATTAGCGTCCGTAATCAGTAGC	28
	140[220]	123[220]	TTTTTTTAGCGCGTTTTCTCAGAGCCGCCATTTTTT	36
	141[153]	120[153]	TTTTTTCCGTTCCAGTTAATGCCCTTTTTT	30
	142[184]	125[196]	CCCGTTGAGGCAGGTCAG	18
	142[220]	125[220]	TTTTTTCCCTCAGAACCGGGCCTTGATATTTTTTTT	36
	143[153]	144[168]	TTTTTTCCTGCCTATTTCGGAATAAACAGTAAGCGTGCAGTCT	43
	145[153]	146[153]	TTTTTTGCCGTCGAGCCCTCAGAGTTTTTT	30
	146[188]	148[175]	CCGCCACCCTCAGACAGGGATCAAACTA	28
	146[195]	122[192]	CTCAGAACGGAATAGATT	18
	146[220]	127[213]	TTTTTTGAGGTTTAGTACCGCCACCGAACCCATGTACTTTTTT	43
	147[153]	152[153]	TTTTTTAAAGGAGCCTTTAATTCAAAAAAAAGGCTCCATTTTTT	44
	148[213]	129[213]	TTTTTTCGTAACACTGAGGTTTTGTCGTCTTTTTTT	36
	149[146]	124[146]	TTTTTTCGCATAACCGCAACGGCTTTTTTT	30
	150[184]	148[189]	TTCCGTAACGATCTAAATTTCGTC	24
	150[213]	131[213]	TTTTTTTTCCAGACGTTAAACTAAAGGAATTTTTTT	36
	151[146]	126[146]	TTTTTTACAGAGGCTAAAAGAATATTTTTT	30
	151[161]	154[146]	TTGAGGAGAGGGTAGATATATCAACAACCATCGCCCATTTTTT	43
	152[184]	22[189]	TGAGAATAGAATCAAGATTTTGCACCCAGCTGAGCGTC	38
	152[213]	147[213]	TTTTTTTGCGAATAATAATTCGAGGTGAATTTTTTT	36
	153[146]	128[146]	TTTTTTCACTAAAACCCTGCTCCATTTTTT	30
	153[189]	153[213]	CAAGCGCGAAACAAAGTACTTTTTT	25
	155[146]	126[161]	TTTTTTTGTTACTTAGCCGGAATCCGCGAACTCATCAAGAGGC	43
	155[182]	151[188]	TCAATCAGCCTGATATTATACGAAGGCAATGAGGA	35
	157[146]	160[146]	TTTTTTAGATTCATCAGTTGAGATTATTACAGGTAGAATTTTTT	44
	157[168]	130[150]	ATTTAGGAACCCTCGTTTACCAGACGTTTTTT	32
	158[217]	133[217]	TTTTTTCTGACGAGAAACACCAGTGAATAAGGCTTGCCTTTTTT	44
	159[150]	132[150]	TTTTTTACGATAAAAACCAAAATAGTGCGGAATCGTCATAAATATTTTTT	50
	16[195]	13[195]	TTGAGCGAGAGATAGAGCAAGATAGCAA	28
	160[195]	157[217]	CGTTAATCTAATGCAGATACATAACGCCAATTTTTT	36
	161[150]	134[150]	TTTTTTTTCATTGAATCCCCCTCAACATTGGCAGATTCACCAGTTTTTTT	50
	20[188]	17[195]	ATTTTTTAAAAATGAAAATAGGGAAGCGGAGAATT	35
	21[196]	25[202]	AAACAGCCGCTAACACAATTTTTTTGAAAGCGAAC	35
	22[188]	127[195]	TTTCCAGGCCAGTTACAAAATAGAAACGCCAATAG	35
	26[188]	150[185]	TATCCGGACGCGAGGCGTTTTGCCTTAAAAGGAACGTAAATGAATT	46
	29[189]	149[213]	CCAAGAAAACAAGCTTATCAGTTGATACGAGTTAAAGGCCGCTTTTGTTTTTT	53
	4[194]	137[202]	GTAAATATTATTCATTAAAGTGAACGATACCGGGTAAGAATATAGAAC	48
	8[197]	123[199]	TACATACATACATATAAAAGAAACACAATCGCCT	34
	96[188]	26[189]	GTTTGGATTCCTGAAAGCCGTATCGTAGGAATCATGAAGGCT	42
	Lid ring 4 left 6T
	1[164]	0[164]	TTTTTTAATGAAACGCTCGCCAAAATCTAATTTTTT	36
	101[160]	102[160]	TTTTTTTTAAATCCTTTGCCCGAATTCGACAACTCGTATTTTTT	44
	103[164]	101[188]	TTTTTTATTAGACTTTACAATTGAATTGCTACAACGTTA	39
	105[164]	104[164]	TTTTTTTAGATAATACATTTGCAAACCTGAGAGGATTTAGAAGTTTTTTT	50
	107[164]	106[164]	TTTTTTCTAACAACTAATAGTTTCAAACAAATTAGAGCCGTCAATTTTTT	50
	109[164]	135[195]	TTTTTTAAGGTTATCTAAAAGAATATGAGTTAAGAACTGGCTCATT	46
	11[164]	141[188]	TTTTTTGCCAGTAATAAGGGAAAGCCATACATGGCTTTT	39
	111[164]	110[164]	TTTTTTGCAAATCAACAGTTGAAAATCCTTGAAAGGAATTGAGGTTTTTT	50
	113[164]	112[164]	TTTTTTTATCTGGATAGGAAATCTCAGTTGTTTTTT	36
	115[164]	114[164]	TTTTTTAAACCCTGCAAACTGATCAATCAATTTTTT	36
	117[164]	116[164]	TTTTTTGAACCTCGACCTCTTCTAAATATCTTTTTT	36
	119[164]	118[164]	TTTTTTAGCATCAATCATCCGGACCTTGCTTTTTTT	36
	119[182]	2[171]	AATTACTAGAAAAACTTACCAGTATAAAAAAGATAGCAGACAGTAGGTTTTTT	53
	122[188]	16[164]	GGGGTTTCAATCAGCTAATACATGTTCAGCTAATTTTTT	39
	13[164]	14[164]	TTTTTTACAAAAGGTAAAGTATGAAAAACAAATTCTGTCCAGACTTTTTT	50
	138[195]	62[164]	ATTACCATTAAAAAACCACCAAAACAGACAGTGCCACGCTGAGAGCCAGCAGCATTTTTT	60
	144[188]	12[164]	CCAGAATAGCCGAAGATAGAATATAAAGTACCGTTTTTT	39
	15[164]	145[188]	TTTTTTGACGACAATAAATGCTCAGATATAAGTATAGCC	39
	151[173]	100[160]	GACTTTTTCCCAACCTAGATTTTAGTAACATTATCATTTTTTTTT	45
	160[181]	108[164]	ACTAACGGATTTTATCTTTAGGAGCATTTTTT	32
	17[164]	18[164]	TTTTTTTGCAGAACGCGCCTGACGGCATTAGTTTATCAACAATATTTTTT	50
	19[164]	20[164]	TTTTTTGATAAGTACGTCGTTTACCTGAACTTTTTT	36
	21[164]	22[164]	TTTTTTAAGAAAAAATTTAGCCTATAATATTTTTTT	36
	23[164]	24[164]	TTTTTTCCCATCCTGCTATTAGTTAATTTATTTTTT	36
	25[164]	26[164]	TTTTTTCGAGCATTAAGATATTCGTAGAAATTTTTT	36
	27[164]	28[164]	TTTTTTCCAATCATTTTCTTTTAATAATCGTTTTTT	36
	29[164]	29[188]	TTTTTTGCTGTCTTTCCTTATCATT	25
	3[171]	4[171]	TTTTTTGCTTAATCGGAAATTGATGAGAATTTTTTT	36
	5[171]	6[171]	TTTTTTCGCCATAATATGAATTCTTTAACATTTTTT	36
	7[171]	8[171]	TTTTTTACGCCAATGGCAAAAGGCATGTAATTTTTT	36
	9[171]	10[164]	TTTTTTTTTAGGCAAGAACCCAAAGAGGCATTTTCGATTTTTT	43
	95[160]	147[184]	TTTTTTCGGAATTATACAATGATCGGTCGCTGAGGCTTGCAGGCGATAGTTTT	53
	95[175]	96[160]	CATCATATTATACTTCGAAGGAGTTTTTT	29
	97[160]	98[160]	TTTTTTACCACCATGAATAATGAGAAATTGCCAAAGAATTTTTT	44
	99[160]	153[181]	TTTTTTTGCGGAAGTAAAACGATTTGACCCCCAGCG	36
	Lid ring 4 right 6T
	0[217]	1[217]	TTTTTTATGCGTTATCGGTCAGTATTTTTT	30
	10[217]	141[220]	TTTTTTGGAAACGCAATAATAAACCAGAAAATCCTCCAGGAGTGTACTGGTAATATTTTTT	61
	100[213]	97[188]	TTTTTTGTAACAGTACCTTTTTTAAAAGTTTGCAGGTTTGAAATAAGAAGGGT	53
	101[189]	101[213]	TTAATTACATCGGGAGAAATTTTTT	25
	102[213]	106[189]	TTTTTTCAATAACGGATTCGCCTGATACCAAGTCAATTAAGAAGATTACATTT	53
	104[217]	155[227]	TTTTTTAGGCGAATTTGACCAACTTTGAAAGAGGTTTTTT	40
	106[217]	105[217]	TTTTTTAGAAAACAAAATTAATGATGAAACAAACATCATTTTTT	44
	108[217]	135[217]	TTTTTTAACAGTACATCAGGACGTTTTTTT	30
	110[217]	109[217]	TTTTTTTATTAATTAATTTTCCTTCTGTAAATCGTCGCTTTTTT	44
	112[217]	113[217]	TTTTTTCGCTGAGAACCTCCGGCTTTTTTT	30
	113[196]	111[217]	TTTTTAAGAGTCAAATAGCTTAGATTAAGATTTTTT	36
	114[217]	115[217]	TTTTTTTAGGTTGGGGCGAGAAAATTTTTT	30
	116[217]	117[217]	TTTTTTCTTTTTCAACGACCGTGTTTTTTT	30
	118[217]	119[217]	TTTTTTGATAAATAATAGTATCATTTTTTT	30
	12[217]	13[217]	TTTTTTGCCCTTTTTAAGAAAATAGCTATCTTACCGAATTTTTT	44
	122[220]	15[217]	TTTTTTTCCTCAAGAGAAAGAATTGAGTTTTTT	33
	126[213]	99[213]	TTTTTTAAATACGTAATGGATGAATATACATTTTTT	36
	135[196]	107[217]	ATACCAGTAAATCATACCTTTTTTAATGGATTTTTT	36
	14[217]	145[220]	TTTTTTTTAAGCCCAATAATAAACCCACAGGATTAGGGTGTATCACCGTACTCAGTTTTTT	61
	144[220]	11[217]	TTTTTTCACAAACAAATAGGAAACCGATTTTTT	33
	154[213]	95[213]	TTTTTTTTCTTAAACAGCATGATGGCAATTTTTTTT	36
	156[198]	103[217]	GGCACCGAACATTCATTTTACAAAATCGCGCAGTTTTTT	39
	16[217]	17[217]	TTTTTTCAAAGTCAGAGGGTAAAACTGAACACCCTGAATTTTTT	44
	18[217]	20[196]	TTTTTTAATAACATAAAAACAGCAGCCTTCCAAATA	36
	2[224]	4[203]	TTTTTTACCGACTTGAGCCATTGTGAATTATTGAGG	36
	20[217]	19[217]	TTTTTTTATCCCAATTACAGAGAGTTTTTT	30
	22[217]	21[217]	TTTTTTTCTTACCAACATATTATTTTTTTT	30
	24[217]	23[217]	TTTTTTTGCGGGAGGTATCCTGAATTTTTT	30
	26[202]	29[217]	AGATATATACCGCGCATCGAGCGGGTATTAAACCAAGTTTTTT	43
	26[217]	25[217]	TTTTTTAAGCAAATCCTCCCGACTTTTTTT	30
	28[217]	27[217]	TTTTTTTACCGCACTCCCAATAGCTTTTTT	30
	4[224]	3[224]	TTTTTTATTCAACCGATCACCGTCTTTTTT	30
	5[203]	9[224]	AAGACAAATTTTGTCGCAAAGAAACGTAACTCCTTATTACGCAGTTTTTT	50
	6[224]	5[224]	TTTTTTAATAAGTTTAAGGGCGACTTTTTT	30
	62[217]	119[202]	TTTTTTTTAACACCGCCTGCAAGGTGAGGACAAATTGCCTGTT	43
	8[224]	7[224]	TTTTTTTATGTTAGCACACCACGGTTTTTT	30
	96[213]	97[213]	TTTTTTCATCAATATAATCCTGATTTAGAACCTACCATATCAAATTTTTT	50
	98[213]	126[189]	TTTTTTATTATTTGCACGTAAAACAAACGTCACCACTAC	39
	Lid ring 3
	121[193]	162[196]	GTTTGCCTTTTAGCACCCTCCTTTGAGCTTCGATTAAGCATAAAT	45
	122[191]	172[196]	AGCACATGAAAGTATTAAGCTAAA	24
	125[168]	168[160]	AGCATTGACAGGAGTCAGAGCACATTTCAGTAGATTTAGTTTGATTTTTT	50
	125[197]	169[202]	ACGATTCCACCCTACCTGTT	20
	138[181]	164[178]	GGCCGGAATTAGAGCGGA	18
	143[179]	173[185]	TTAAACATTATATTTCAACGC	21
	147[185]	178[192]	ATCAGCTTGCTTTTTTTCTAAGCAAACCC	29
	148[174]	174[171]	CAACGCCAGTCAAACAAA	18
	156[227]	182[206]	TTTTTTACAGATGAACGGTGTACAGGGAAGATGGTGTAGTGACCGTCTTT	50
	158[185]	184[182]	TAAATTGGGCTCGTAACAAAGCTGCCTGGCTGACGACGAACCGTGC	46
	159[189]	163[191]	AAAAGAAAGACTGGATAGCGTAAACAGTCAGGTCTGATTGCATCA	45
	160[217]	187[209]	TTTTTTTGGGAAGAAGACGTTGCAGCTGGCGAAAGGGGGAAGGGCGATCG	50
	162[227]	163[227]	TTTTTTGGAAAAACGCTCATGGAACAGGAAGCCCGAAAGACTTCTTTTTT	50
	163[160]	164[160]	TTTTTTAGTCAGAAGAAACTCCAATTTTTT	30
	163[192]	165[185]	AAAAAAAGCGAACCAGACAGTA	22
	164[177]	190[160]	AGCCAAAGCGTTACCCTCCTTGCTTTCTAAGTGGTTGTGATTTTTT	46
	164[227]	165[220]	TTTTTTAAATATCGCGTTTTAATTCTGATAAGAGGTCTTTTTT	43
	165[160]	139[181]	TTTTTTCAGGTCAGGAACGTCAGATAGCCCTAAAAC	36
	165[186]	170[182]	CCTTTGCTGATGCAACTGCGAACGGCAAATGGCATCAA	38
	166[220]	167[220]	TTTTTTATTTTTGCGGATGGAAGTTTCATTTTTTTT	36
	168[220]	169[220]	TTTTTTCCATATAACAGTTAGCTATATTTTTTTTTT	36
	169[160]	123[181]	TTTTTTCCATTAGATCGCCACCCACCGGAACCAGAG	36
	170[181]	143[188]	TTCTACTACAGGCAAGGCAAATACCAAATTCTGAA	35
	170[220]	171[220]	TTTTTTCATTTGGGGCGCGAGCTGACAAAATTAAGCAATAAAGCTTTTTT	50
	171[153]	172[153]	TTTTTTACATCCAATGTAATACTTTTTTTT	30
	171[193]	142[185]	TAGAAAGGTGGTCAATACAGAGCCACCA	28
	172[220]	143[220]	TTTTTTCTCAGAGCATAAAGAGGCTGAGACTTTTTT	36
	173[153]	174[153]	TTTTTTTTGCGGGAGGTGAGAAAGTTTTTT	30
	173[186]	176[164]	AAGTGTAGGTAAAGATTTCACCATGCTATCAGGTCATTTTTT	42
	174[170]	170[153]	AGGAAGCCTTTGACCCTAAATCATAATAGTAGTAGCATTATTTTTT	46
	174[220]	176[199]	TTTTTTATTTTAAATGCAATGCCTGACCGTTCATTT	36
	175[153]	148[153]	TTTTTTGCCGGAGACTGTAGCATTTTTTTT	30
	175[189]	171[192]	ATATTCAAGTAATGGATAAAATCGGTTGGAAT	32
	176[188]	127[188]	TACAAAGCAATATGACCAGTAAGCAAGC	28
	176[198]	180[189]	TTGAGAATCGCATATGTATATTTACATTAAATTTTTGT	38
	176[224]	175[224]	TTTTTTGCCGGAGAGGGTAGCTTAGCTGATAAATTAATTTTTTT	44
	177[164]	178[164]	TTTTTTTTGCCTGAGAGTTCAGAAAAGCCCTTTTTT	36
	179[164]	180[167]	TTTTTTCAAAAACAGGAAGCTCATTTTTTTTTT	33
	180[224]	181[224]	TTTTTTATTTTGTTATGGCCTTCCTTTTTT	30
	181[167]	182[167]	TTTTTTTTAACCAATAACAACCCGTTTTTT	30
	181[189]	151[213]	CCATCAAAAATAATCAACATTATTAAACGGGTATTTTTT	39
	182[195]	152[185]	AAATGTGAGCGAGTAGGAACGTAAATCAGATTGTAACGT	39
	182[205]	179[224]	CATTCGCGTCAAATTCGAATTGTAAACGTTAATTTTTTT	39
	182[224]	183[224]	TTTTTTTGTAGCCAGAATGGGATATTTTTT	30
	183[167]	184[167]	TTTTTTTCGGATTCTATCTGCCAGTTTTTT	30
	184[224]	185[227]	TTTTTTGGTCACGTTCGCACTCCAGCCTTTTTT	33
	185[167]	155[181]	TTTTTTTTTGAGGGGACCTTCACAGACGG	29
	185[192]	190[182]	TATCGGAAACCAACTGTTGGGATGTGTTTTCCCAGGGTGGATGTTC	46
	186[209]	156[199]	CCGCTTCTGGTGCCGGCCTCAACCA	25
	186[227]	187[227]	TTTTTTAGCTTTCCGGCAGTGCGGGCCTCTTTTTTT	36
	187[167]	186[167]	TTTTTTGCCATTCAGGCTGCGCAGGCAAAGCGCCATTCTTTTTT	44
	188[227]	189[227]	TTTTTTTCGCTATTACGCTAAAACGACGGCTTTTTT	36
	189[167]	188[167]	TTTTTTGTTGGGTAACGCCAGGGCTGCAAGGCGATTAATTTTTT	44
	190[227]	191[209]	TTTTTTCAGTGCCAAGCTTTCTCAGACCGCCA	32
	191[160]	162[160]	TTTTTTATTCATGGGGACTATTATTTTTTT	30
	191[182]	161[195]	GGTAATATCCAGAACAAAAATTCAGAAA	28
	191[196]	160[196]	CAATATTGAGAAGCCAGTCACAAATCTA	28
	Lid ring 2
	167[160]	194[178]	TTTTTTCAACATGTTTTAAATAATATAATCATCTGTTATG	40
	168[191]	193[199]	TCTAAAGTACGGTGTCTGGCTTAGTGGGCACACGCTCGCTTA	42
	168[202]	196[189]	TGATTCCTTAAGCTTCTCCGAACTCTGA	28
	173[196]	201[199]	ATTTTTAAGTGTAACATT	18
	178[191]	204[167]	CGGCGGTGGCCCTGAGAGAGTTGCATTTTTT	31
	178[224]	201[209]	TTTTTTAAACTAGCAGGGTGGTTGTCGTGCCAGCTGTGCGTTG	43
	183[182]	206[185]	CCGTGGGAACAAACTGGTTGCTTTG	25
	192[227]	191[227]	TTTTTTTTTGATTAGTAAGCCATTGCAACATTTTTT	36
	193[160]	194[160]	TTTTTTCTTAAGTGTCCGACAGTGTTTTTT	30
	193[200]	208[203]	TGAACTTGCCCAAATTAACCGTTGATCCTGA	31
	194[177]	192[160]	ATACCTTAGTCAAACTATCCGCACGATTTTTT	32
	194[191]	196[171]	GGAGTGACTCAAGCAACCCTCCTGGTTGGTTTTTT	35
	194[227]	196[206]	TTTTTTCCCCGCTTCTAATCTATTTGAATATAAATC	36
	195[160]	166[160]	TTTTTTCGGCCCTGCGCTGTAGCTTTTTTT	30
	195[189]	165[195]	TCGTCGGAGCTTAATTAATTG	21
	196[205]	198[196]	ATTACGTGGTGGGTACCGAGCTCG	24
	196[231]	195[231]	TTTTTTTGACGCATTTCACATAGGGGCCTTGAATCGGCTTTTTT	44
	197[171]	198[174]	TTTTTTTGTAATGAGTAAAATCATGGTTTTTTT	33
	198[231]	199[231]	TTTTTTAAGACGGAGAATTCCACATTTTTT	30
	199[174]	200[174]	TTTTTTCATAGCTGTGGTGCCTAATTTTTT	30
	200[209]	173[220]	AGCATAAGAACCCTCATATTTTTTT	25
	200[231]	201[234]	TTTTTTCAACATACGTGCCCGCTTTCCTTTTTT	33
	201[174]	202[174]	TTTTTTTGAGTGAGCTAACGGCCAACGCGCTTTTTT	36
	201[200]	168[192]	AATCATTAATGAATCTCAAGCCTGGTTCCTGTAATTCGTACAGGGCCAAT	50
	201[210]	197[231]	CGCTCACAGCCGGACGCTCACGATCCCCGCTTGTTACCTCGATATTTTTT	50
	202[234]	203[234]	TTTTTTAGTCGGGAAACCTTTTCTTTTCACTTTTTT	36
	203[174]	176[189]	TTTTTTGGGGAGAGGTTGATAACTGGAGCAAACAAGAGAGATC	43
	203[196]	203[195]	CGTATTGCCTTCACCGCCTTTG	22
	204[205]	177[224]	TGCGGCGCCATGTCAATATGAACGGTAATCGTATTTTTT	39
	205[167]	206[167]	TTTTTTGCAAGCGGGAGCACGTATTTTTTT	30
	205[196]	185[191]	AGCGGTCCGTACTAGGCGGATATGGGCGCATCGTACAG	38
	206[234]	209[227]	TTTTTTCGCGCTTAATGCGCCGCTAACAGGAGCGCCAGATAGCAATACTTCTTTTTT	57
	207[167]	208[192]	TTTTTTAACGTGCTTTCCTCGTTAGAATCTTTT	33
	208[191]	192[182]	ATACATCACGTGAGTAGAAGAACT	24
	208[202]	204[206]	GAAGTGTAGAGCGGGAGCTAACAGGGCGACGCTGCTGAT	39
	208[238]	207[238]	TTTTTTTTAGACAGGAACGGTAGCCGATTAAAGGGATTTTTTTT	44
	209[167]	208[167]	TTTTTTAGTAAAAGAGTCTGTCATCAGTGAGGCCACCGTTTTTT	44
	Lid ring 1
	192[209]	199[209]	TAACATCCAATGTCGAGATAGCTCCAACTTTGGGGTGTTATC	42
	193[182]	212[171]	GCTGAATCCAGTTTGGAACTTTTTT	25
	199[196]	210[196]	GTGAAATTCGAGGTAGCCCCCGAAAGCG	28
	204[234]	210[213]	TTTTTTCAGTGAGACGGGCAACAGCGCGTAACAGAA	36
	206[184]	194[192]	ACGGCGCTGGCAAGTGTAAAGGAGGGCGAAATGTTGTTTGTCAACCCCT	49
	210[212]	193[227]	AGGTGGTTCCATAGCCCCCGCCAAAATAATTTTTT	35
	210[234]	205[234]	TTTTTTGCGAACGTGGCGCACCACACCCGCTTTTTT	36
	211[167]	210[167]	TTTTTTCTGGTTTGCCCCAGCACGGGCGCTAGTCCACGTTTTTT	44
	212[238]	213[241]	TTTTTTCTTATAAATAACCGTCTATCATTTTTT	33
	213[171]	214[174]	TTTTTTAAGAGTCCACTAAGCACTAAATTTTTT	33
	213[197]	215[209]	CGTGGAGGTTGAGATCCTGTTTGATGGAAGGGAAGATTTAG	41
	213[217]	211[238]	GGCGAAACAAAAGAGAAATCGGCAAAATCCTTTTTT	36
	214[241]	215[240]	TTTTTTCGTGAACCATCACCCAAATCGGGGAAAGCCGTTTTTTTTTTTT	49
	215[174]	213[196]	TTTTTTTCGGAACCCTAAAGGGGCCGTAATTAAAGAA	37
	215[210]	213[216]	AGCTTGACAAGTTTGTCAAAG	21
	Lid ring 4 left extruding
	1[166]	0[166]	ATAAAATGAAACGCTCGCCAAAATCTAAATTA	32
	101[162]	102[162]	AGCGTTAAATCCTTTGCCCGAATTCGACAACTCGTATCTT	40
	103[166]	101[188]	TTATATTAGACTTTACAATTGAATTGCTACAACGTTA	37
	105[166]	104[166]	CCCTTAGATAATACATTTGCAAACCTGAGAGGATTTAGAAGTCCCA	46
	107[166]	106[166]	AGAACTAACAACTAATAGTTTCAAACAAATTAGAGCCGTCAAGAAC	46
	109[166]	135[195]	ATTGAAGGTTATCTAAAAGAATATGAGTTAAGAACTGGCTCATT	44
	11[166]	141[188]	CCCTGCCAGTAATAAGGGAAAGCCATACATGGCTTTT	37
	111[166]	110[166]	TCAGGCAAATCAACAGTTGAAAATCCTTGAAAGGAATTGAGGACGG	46
	113[166]	112[166]	CCTCTATCTGGATAGGAAATCTCAGTTGACTG	32
	115[166]	114[166]	AGACAAACCCTGCAAACTGATCAATCAAAGAG	32
	117[166]	116[166]	ACAGGAACCTCGACCTCTTCTAAATATCGATT	32
	119[166]	118[166]	AAGTAGCATCAATCATCCGGACCTTGCTGAGT	32
	119[182]	2[173]	AATTACTAGAAAAACTTACCAGTATAAAAAAGATAGCAGACAGTAGGCGTT	51
	122[188]	16[166]	GGGGTTTCAATCAGCTAATACATGTTCAGCTAAAAGC	37
	13[166]	14[166]	GGTTACAAAAGGTAAAGTATGAAAAACAAATTCTGTCCAGACGAGG	46
	138[195]	62[166]	ATTACCATTAAAAAACCACCAAAACAGACAGTGCCACGCTGAGAGCCAGCAGCAGTGC	58
	144[188]	12[166]	CCAGAATAGCCGAAGATAGAATATAAAGTACCGTGCC	37
	15[166]	145[188]	GGGAGACGACAATAAATGCTCAGATATAAGTATAGCC	37
	151[174]	100[162]	ACTTTTTCCCAACCTAGATTTTAGTAACATTATCATTTTCCT	42
	160[181]	108[166]	ACTAACGGATTTTATCTTTAGGAGCACTGG	30
	17[166]	18[166]	TGTATGCAGAACGCGCCTGACGGCATTAGTTTATCAACAATAAGAC	46
	19[166]	20[166]	ATAAGATAAGTACGTCGTTTACCTGAACGTCG	32
	21[166]	22[166]	ACTCAAGAAAAAATTTAGCCTATAATATGAGT	32
	23[166]	24[166]	CCTGCCCATCCTGCTATTAGTTAATTTAAGCC	32
	25[166]	26[166]	GAGACGAGCATTAAGATATTCGTAGAAAGGTG	32
	27[166]	28[166]	GATCCCAATCATTTTCTTTTAATAATCGCTTC	32
	29[166]	29[188]	ACCGGCTGTCTTTCCTTATCATT	23
	3[173]	4[173]	TCCTGCTTAATCGGAAATTGATGAGAATCTGC	32
	5[173]	6[173]	CACGCGCCATAATATGAATTCTTTAACAAGGG	32
	7[173]	8[173]	CTAAACGCCAATGGCAAAAGGCATGTAACTAT	32
	9[173]	10[166]	TCCATTTAGGCAAGAACCCAAAGAGGCATTTTCGATATA	39
	95[162]	147[184]	TAGCCGGAATTATACAATGATCGGTCGCTGAGGCTTGCAGGCGATAGTTTT	51
	95[175]	96[162]	CATCATATTATACTTCGAAGGAGGAAC	27
	97[162]	98[162]	TAGTACCACCATGAATAATGAGAAATTGCCAAAGAATGCT	40
	99[162]	153[181]	TTTATGCGGAAGTAAAACGATTTGACCCCCAGCG	34
	Lid ring 4 right extruding
	0[47]	1[47]	GATTATGCGTTATCGGTCAGTATATA	26
	10[47]	141[220]	AACAGGAAACGCAATAATAAACCAGAAAATCCTCCAGGAGTGTACTGGTAATATTTTTT	59
	100[43]	97[188]	TTATGTAACAGTACCTTTTTTAAAAGTTTGCAGGTTTGAAATAAGAAGGGT	51
	101[189]	101[43]	TTAATTACATCGGGAGAAAATTT	23
	102[43]	106[189]	AACACAATAACGGATTCGCCTGATACCAAGTCAATTAAGAAGATTACATTT	51
	104[47]	155[227]	AATTAGGCGAATTTGACCAACTTTGAAAGAGGTTTTTT	38
	106[47]	105[47]	CATCAGAAAACAAAATTAATGATGAAACAAACATCAATAT	40
	108[47]	135[217]	CATTAACAGTACATCAGGACGTTTTTTT	28
	110[47]	109[47]	GTATTATTAATTAATTTTCCTTCTGTAAATCGTCGCTAAA	40
	112[47]	113[47]	TTAGCGCTGAGAACCTCCGGCTAAAA	26
	113[196]	111[47]	TTTTTAAGAGTCAAATAGCTTAGATTAAGAAGCC	34
	114[47]	115[47]	ATGATAGGTTGGGGCGAGAAAATTTA	26
	116[47]	117[47]	AGTCCTTTTTCAACGACCGTGTATGG	26
	118[47]	119[47]	TGAAGATAAATAATAGTATCATAGTA	26
	12[47]	13[47]	TCAGGCCCTTTTTAAGAAAATAGCTATCTTACCGAAGTTT	40
	122[220]	15[47]	TTTTTTTCCTCAAGAGAAAGAATTGAGCAAA	31
	126[213]	99[43]	TTTTTTAAATACGTAATGGATGAATATACAATAA	34
	135[196]	107[47]	ATACCAGTAAATCATACCTTTTTTAATGGAATCA	34
	14[47]	145[220]	TGAGTTAAGCCCAATAATAAACCCACAGGATTAGGGTGTATCACCGTACTCAGTTTTTT	59
	144[220]	11[47]	TTTTTTCACAAACAAATAGGAAACCGATTAT	31
	154[213]	95[43]	TTTTTTTTCTTAAACAGCATGATGGCAATTCCTG	34
	156[198]	103[47]	GGCACCGAACATTCATTTTACAAAATCGCGCAGGCGT	37
	16[47]	17[47]	TAAACAAAGTCAGAGGGTAAAACTGAACACCCTGAATCGT	40
	18[47]	20[196]	CGGCAATAACATAAAAACAGCAGCCTTCCAAATA	34
	2[54]	4[203]	CAATACCGACTTGAGCCATTGTGAATTATTGAGG	34
	20[47]	19[47]	TTTATATCCCAATTACAGAGAGTTAG	26
	22[47]	21[47]	TTTTTCTTACCAACATATTATTATGG	26
	24[47]	23[47]	AGATTGCGGGAGGTATCCTGAACGAG	26
	26[202]	29[47]	AGATATATACCGCGCATCGAGCGGGTATTAAACCAAGAGAA	41
	26[47]	25[47]	CACTAAGCAAATCCTCCCGACTAAGT	26
	28[47]	27[47]	ATATTACCGCACTCCCAATAGCCATC	26
	4[54]	3[54]	ACCTATTCAACCGATCACCGTCATTA	26
	5[203]	9[54]	AAGACAAATTTTGTCGCAAAGAAACGTAACTCCTTATTACGCAGAAAT	48
	6[54]	5[54]	GGTCAATAAGTTTAAGGGCGACGAAA	26
	62[47]	119[202]	TTTTTTAACACCGCCTGCAAGGTGAGGACAAATTGCCTGTT	41
	8[54]	7[54]	TGGCTATGTTAGCACACCACGGAGTA	26
	96[43]	97[43]	AAGTCATCAATATAATCCTGATTTAGAACCTACCATATCAAAAAAG	46
	98[43]	126[189]	GTATATTATTTGCACGTAAAACAAACGTCACCACTAC	37
