# Supplementary material for: A modular DNA origami nanocompartment for engineering a cell-free, protein unfolding and degradation pathway
Source: Nat Nanotechnol. 2024 Jul 29;19(10):1521–31. doi: 10.1038/s41565-024-01738-7 (PMC11486656; doi:10.1038/s41565-024-01738-7)
Supplement: Supplementary file 7 — Figure 4g: relative fluorescence red versus time (single comp.). Figure 4h: normalized initial rates red (single comp.). Figure 4i: Michaelis–Menten (MM) parameters aCt. Figure 5e: relative fluorescence green versus time (chimera). Figure 5f: proteomics profile I3mEos. Figure 5g: proteomics profile aCt. Extended Data Fig. 1a: relative fluorescence red versus time (multi). Extended Data Fig. 1b: normalized initial rates red (multi). Extended Data Fig. 2: relative fluorescence red versus time (chimera). [file 41565_2024_1738_MOESM7_ESM.xlsx]

## Sheet: Fig. 4g
	Fig. 4g: Relative fluorescence intensity of red Eos vs time (single compartments)
	time [min]	buffer	STD	A	STD	p97	STD	p97-cPA	STD	A_rel	STD	A(p97)	STD	A(p97)_L4L1	STD	A(p97)_L1	STD	A(p97)_L4	STD
	0	0.90681	0.02563	0.96988	0.04114	0.85955	0.0458	0.89699	0.07581	0.9	0	0.97435	0.00808	0.95632	0.00974	0.95104	0.01801	0.92041	0.01906
	0.97	0.90187	0.04482	0.95205	0.03688	0.87458	0.04452	0.88973	0.03868	0.89	0.04	0.97935	0.03416	0.95274	0.02574	0.95041	0.02281	0.91611	0.01987
	1.97	0.90052	0.03565	0.94666	0.03065	0.89124	0.05471	0.91979	0.05208	0.89	0.05	0.96945	0.0292	0.95891	0.03271	0.95615	0.00908	0.9193	0.02186
	2.97	0.91576	0.03506	0.93354	0.02969	0.87699	0.04677	0.88728	0.02105	0.87	0.03	0.96591	0.02567	0.95691	0.01828	0.9616	0.0141	0.93141	0.02702
	3.97	0.90202	0.04003	0.95678	0.03036	0.88035	0.04178	0.88589	0.04988	0.88	0.03	0.96942	0.03698	0.95214	0.02111	0.95118	0.01962	0.90827	0.02137
	4.97	0.88906	0.02525	0.94666	0.03917	0.87752	0.04298	0.90821	0.03744	0.84	0.05	0.96353	0.03007	0.94504	0.01623	0.94562	0.01557	0.91764	0.02385
	5.97	0.90115	0.04433	0.92181	0.02307	0.85015	0.06944	0.88956	0.02998	0.86	0.03	0.96721	0.04472	0.94392	0.01467	0.95577	0.02544	0.90832	0.0211
	6.97	0.90505	0.03384	0.93596	0.04512	0.87353	0.05719	0.89948	0.06019	0.87	0.04	0.97785	0.02521	0.97016	0.01901	0.96034	0.01051	0.91636	0.02138
	7.97	0.90592	0.02404	0.92954	0.01745	0.89266	0.03057	0.8994	0.04463	0.86	0.03	0.9819	0.01358	0.96391	0.02506	0.96238	0.01505	0.9105	0.02895
	8.97	0.89906	0.03084	0.93343	0.02184	0.88065	0.03085	0.89457	0.02078	0.86	0.02	0.96474	0.03423	0.94106	0.02513	0.9441	0.0172	0.92828	0.02556
	9.97	0.92063	0.02209	0.92101	0.0343	0.88304	0.07904	0.93226	0.02872	0.86	0.04	0.97495	0.02429	0.95043	0.03053	0.96779	0.01537	0.93918	0.02088
	10.97	0.92738	0.02504	0.95201	0.02062	0.88829	0.05537	0.9184	0.02519	0.89	0.07	0.98261	0.02717	0.9615	0.02436	0.96186	0.01696	0.93253	0.02411
	11.97	0.8987	0.05565	0.92986	0.03273	0.87216	0.04164	0.88004	0.04941	0.85	0.03	0.96915	0.03525	0.95014	0.01794	0.95739	0.02273	0.9235	0.02323
	12.97	0.91598	0.03151	0.94728	0.03431	0.88237	0.05642	0.92177	0.03586	0.88	0.02	0.97548	0.02205	0.94286	0.00329	0.97028	0.02024	0.92045	0.0267
	13.97	0.94465	0.02366	0.95304	0.04708	0.8794	0.04292	0.91929	0.04067	0.88	0.04	0.97554	0.02073	0.95532	0.01735	0.95818	0.01493	0.92922	0.01581
	14.97	0.92011	0.03928	0.92138	0.03305	0.88054	0.05971	0.91818	0.06193	0.88	0.05	0.97947	0.03237	0.96125	0.02768	0.96016	0.01025	0.9287	0.02832
	15.97	0.8948	0.02892	0.94009	0.03704	0.8784	0.06055	0.91152	0.02971	0.87	0.04	0.96256	0.03064	0.95563	0.02498	0.94593	0.01609	0.90996	0.02959
	16.97	0.92192	0.02002	0.94998	0.0543	0.861	0.04522	0.88925	0.05475	0.85	0.04	0.96254	0.04584	0.95199	0.02591	0.95646	0.01079	0.93919	0.01314
	17.97	0.90252	0.03553	0.94203	0.0357	0.89796	0.05265	0.91358	0.03746	0.86	0	0.96864	0.02537	0.96273	0.0202	0.95194	0.01604	0.92765	0.01975
	18.97	0.91691	0.01306	0.94272	0.04056	0.88806	0.0529	0.88715	0.04758	0.88	0.03	0.97898	0.04143	0.94974	0.02818	0.96483	0.01049	0.91944	0.0217
	18.97	0.99814	0.04849	1.02147	0.0433	0.99273	0.08367	0.99901	0.05916	0.9	0	1.00058	0.00864	0.99561	0.03052	1.0009	0.02899	1.00084	0.03459
	19.94	0.98674	0.03485	0.98613	0.05683	0.95241	0.05012	0.98484	0.07133	0.91	0.04	0.98006	0.03294	1.0009	0.01953	0.98558	0.0402	0.98405	0.01828
	20.94	0.9613	0.04453	0.97014	0.0496	0.94674	0.05955	0.95969	0.03425	0.92	0.04	0.96435	0.02084	0.97602	0.02752	0.97522	0.02631	0.96798	0.03923
	21.94	0.9462	0.01581	0.94533	0.03324	0.96854	0.05816	0.97631	0.05486	0.9	0.01	0.96451	0.02024	0.969	0.03127	0.98043	0.03953	0.96584	0.02189
	22.94	0.94909	0.01112	0.96267	0.04773	0.93179	0.05993	0.94299	0.05492	0.9	0.01	0.94823	0.02365	0.98529	0.01545	0.97711	0.04101	0.96594	0.03083
	23.94	0.94292	0.02736	0.94985	0.0546	0.93386	0.05355	0.95294	0.04888	0.86	0.06	0.94041	0.02253	0.96367	0.02482	0.93945	0.03213	0.94135	0.04116
	24.94	0.90829	0.04011	0.94441	0.05683	0.93689	0.06443	0.93376	0.07632	0.9	0.05	0.93628	0.00721	0.95553	0.03673	0.93837	0.03092	0.93166	0.02756
	25.94	0.9316	0.0572	0.94495	0.06697	0.91355	0.06124	0.92325	0.05435	0.87	0.02	0.9324	0.01636	0.93876	0.02035	0.92885	0.02179	0.91395	0.02753
	26.94	0.92272	0.05225	0.91783	0.05155	0.90467	0.0419	0.9174	0.03673	0.89	0.04	0.92271	0.01098	0.94394	0.03501	0.93044	0.04317	0.92532	0.02663
	27.94	0.89371	0.0375	0.94687	0.06515	0.91633	0.06765	0.94223	0.04132	0.88	0.05	0.9196	0.03391	0.92407	0.01941	0.92299	0.03947	0.91625	0.01677
	28.94	0.91661	0.03277	0.95374	0.06571	0.9108	0.05426	0.92774	0.04984	0.89	0.08	0.92643	0.02028	0.94103	0.01869	0.92266	0.02279	0.89651	0.03292
	29.94	0.89117	0.04555	0.92318	0.0569	0.89422	0.03805	0.90947	0.0274	0.87	0.04	0.92579	0.02171	0.93097	0.01339	0.90036	0.0443	0.91239	0.0225
	30.94	0.90947	0.01788	0.90218	0.03437	0.90591	0.05469	0.89877	0.03554	0.89	0.03	0.89366	0.02009	0.91574	0.02613	0.91641	0.03012	0.90545	0.02444
	31.94	0.92272	0.03609	0.93332	0.05433	0.91246	0.06376	0.9191	0.05522	0.85	0.02	0.90834	0.01513	0.91337	0.02569	0.89959	0.03249	0.88208	0.02174
	32.94	0.89419	0.04702	0.91183	0.05063	0.89189	0.07274	0.89483	0.05534	0.88	0.05	0.90329	0.02049	0.89972	0.02645	0.88924	0.03055	0.897	0.02282
	33.94	0.89656	0.03513	0.91796	0.06296	0.89526	0.07183	0.88728	0.06464	0.86	0.03	0.90123	0.02168	0.92536	0.02382	0.8887	0.03888	0.87901	0.0283
	34.94	0.89828	0.0436	0.91746	0.02267	0.88904	0.0655	0.91699	0.04693	0.86	0.04	0.89674	0.03089	0.92504	0.01601	0.87756	0.02046	0.87634	0.02971
	35.94	0.91972	0.03207	0.90669	0.0493	0.8874	0.07718	0.87881	0.05658	0.86	0.02	0.9023	0.01295	0.91139	0.02884	0.87818	0.04084	0.88753	0.01915
	36.94	0.90675	0.03816	0.90169	0.07444	0.89255	0.07022	0.89685	0.04093	0.86	0.04	0.90616	0.03859	0.88168	0.02239	0.88428	0.03311	0.87795	0.02129
	37.94	0.90146	0.04439	0.9178	0.05289	0.89744	0.07837	0.90609	0.03102	0.87	0.02	0.89454	0.01797	0.89729	0.02292	0.88192	0.02964	0.88472	0.01987
	38.94	0.90964	0.03791	0.94056	0.04287	0.91807	0.06301	0.91903	0.04023	0.87	0.05	0.88392	0.0227	0.89905	0.03879	0.87485	0.0453	0.86616	0.02607
	39.94	0.88751	0.03762	0.91907	0.06161	0.89648	0.0785	0.90437	0.0348	0.87	0.02	0.89338	0.02091	0.90753	0.02722	0.88224	0.03908	0.85912	0.02607
	40.94	0.90401	0.02699	0.90922	0.06212	0.91448	0.0692	0.91275	0.05886	0.88	0.04	0.88823	0.01776	0.89393	0.03278	0.86898	0.02706	0.8653	0.02487
	41.94	0.89881	0.04633	0.94647	0.051	0.89975	0.08421	0.90513	0.05366	0.88	0.04	0.88664	0.01427	0.90446	0.02579	0.88083	0.03009	0.86527	0.03845
	42.94	0.91166	0.03544	0.92622	0.03232	0.90248	0.07041	0.9245	0.04622	0.88	0.03	0.88101	0.0135	0.88912	0.02967	0.86632	0.03538	0.86077	0.02583
	43.94	0.895	0.03591	0.90522	0.0339	0.88763	0.05443	0.90824	0.04986	0.88	0.02	0.88941	0.03336	0.88736	0.02251	0.85718	0.02629	0.86034	0.03033
	44.94	0.88174	0.03462	0.94124	0.05096	0.90351	0.06706	0.90848	0.04289	0.86	0.02	0.87686	0.01798	0.88321	0.0313	0.85473	0.02605	0.85914	0.01484
	45.94	0.90635	0.03646	0.91584	0.04161	0.88235	0.0742	0.89998	0.0315	0.87	0.04	0.8778	0.02021	0.88769	0.02159	0.86245	0.025	0.84682	0.02105
	46.94	0.90048	0.02642	0.9205	0.03729	0.88829	0.05616	0.87822	0.05611	0.85	0.02	0.87342	0.03599	0.87984	0.0301	0.84572	0.02912	0.83795	0.01508
	47.94	0.90568	0.04243	0.92551	0.0335	0.88627	0.07002	0.89755	0.06235	0.88	0.02	0.87224	0.01579	0.8677	0.03074	0.85532	0.03262	0.84643	0.01869
	48.94	0.88401	0.04546	0.91808	0.05521	0.88385	0.07371	0.88754	0.03084	0.87	0.05	0.87089	0.02514	0.88714	0.01852	0.85436	0.0342	0.83451	0.03918
	49.94	0.87632	0.03904	0.90419	0.04065	0.89313	0.06232	0.92713	0.03658	0.86	0.03	0.86757	0.02312	0.88306	0.02646	0.84761	0.04308	0.85393	0.03151
	50.94	0.91645	0.05715	0.91172	0.0547	0.88618	0.06313	0.88597	0.03853	0.86	0.02	0.86555	0.02161	0.86608	0.02347	0.84933	0.0334	0.82836	0.01924
	51.94	0.88873	0.02495	0.93067	0.05697	0.88823	0.06871	0.89095	0.05922	0.87	0.03	0.86658	0.01589	0.87579	0.03375	0.84051	0.04395	0.83466	0.01711
	52.94	0.88917	0.03206	0.91832	0.04479	0.87654	0.05831	0.89253	0.03887	0.88	0.03	0.87467	0.01732	0.87399	0.02793	0.83645	0.03006	0.83818	0.01792
	53.94	0.89025	0.04898	0.91962	0.05066	0.87654	0.05591	0.8941	0.07176	0.87	0.04	0.85298	0.01659	0.87279	0.02584	0.83104	0.02667	0.83468	0.03615
	54.94	0.89156	0.01704	0.92054	0.03572	0.88635	0.05213	0.92007	0.07312	0.86	0.06	0.87485	0.02006	0.85159	0.03099	0.83475	0.03434	0.83444	0.02783
	55.94	0.88636	0.0518	0.89846	0.03289	0.88379	0.07636	0.89321	0.0418	0.87	0.02	0.86537	0.01277	0.85174	0.01066	0.84499	0.03893	0.83358	0.01108
	56.94	0.9017	0.03865	0.90197	0.04438	0.88447	0.07513	0.90428	0.05088	0.85	0.03	0.86586	0.02407	0.86189	0.03401	0.83838	0.02965	0.82878	0.02165
	57.94	0.88938	0.0472	0.92102	0.03837	0.85859	0.05213	0.90956	0.05918	0.87	0.02	0.85722	0.02203	0.85913	0.03522	0.83359	0.04259	0.81731	0.02017
	58.94	0.90612	0.03275	0.9193	0.05629	0.8737	0.06694	0.8807	0.04906	0.85	0.05	0.85537	0.03282	0.8757	0.027	0.826	0.02603	0.80762	0.02332
	59.94	0.90398	0.01515	0.93756	0.04297	0.88233	0.06681	0.90874	0.04967	0.86	0.04	0.8661	0.01473	0.87036	0.03408	0.83025	0.03527	0.81749	0.0252
	60.94	0.89023	0.01473	0.93827	0.04739	0.8834	0.05279	0.88636	0.04118	0.85	0.05	0.8624	0.01094	0.86641	0.02137	0.82679	0.03712	0.80109	0.02287
	61.94	0.86788	0.03054	0.93947	0.03684	0.87547	0.06541	0.90906	0.04825	0.88	0.06	0.8745	0.02787	0.85819	0.02009	0.82174	0.02337	0.80756	0.0226
	62.94	0.91108	0.04077	0.92992	0.01191	0.90125	0.06494	0.89249	0.03325	0.86	0.02	0.85759	0.01748	0.86194	0.03408	0.81512	0.03737	0.8141	0.02578
	63.94	0.89504	0.03977	0.93084	0.06383	0.87445	0.06791	0.91647	0.04176	0.87	0.07	0.848	0.02452	0.85305	0.01427	0.81968	0.0292	0.79704	0.01753
	64.94	0.90451	0.03479	0.91243	0.04981	0.89263	0.07091	0.90035	0.05647	0.88	0.02	0.84723	0.04314	0.84907	0.03445	0.82322	0.02631	0.81242	0.03452
	65.94	0.89608	0.02351	0.93441	0.02274	0.88573	0.06296	0.91812	0.05047	0.88	0.02	0.84129	0.02064	0.83716	0.02338	0.81246	0.0186	0.80031	0.03555
	66.94	0.88716	0.05037	0.9172	0.05455	0.8858	0.07393	0.90196	0.04123	0.85	0.04	0.83695	0.01395	0.83662	0.03024	0.81206	0.02987	0.80451	0.01646
	67.94	0.90631	0.02796	0.90648	0.02614	0.88611	0.06822	0.90995	0.02908	0.85	0.04	0.85244	0.01326	0.84375	0.02448	0.81301	0.03736	0.79885	0.02306
	68.94	0.90564	0.03961	0.93833	0.05414	0.88184	0.06898	0.91399	0.03744	0.84	0.03	0.84249	0.02441	0.84073	0.01889	0.8054	0.03559	0.78427	0.0328
	69.94	0.88992	0.03905	0.92292	0.04979	0.90236	0.07671	0.89262	0.04231	0.87	0.03	0.83645	0.01652	0.83364	0.01903	0.80685	0.02841	0.78398	0.0161
	70.94	0.89504	0.01253	0.94882	0.04884	0.89909	0.06749	0.89123	0.05492	0.86	0.07	0.8425	0.01318	0.83474	0.02861	0.80307	0.02523	0.79891	0.03432
	71.94	0.91099	0.03254	0.92705	0.05018	0.87537	0.04008	0.90235	0.047	0.85	0.03	0.82215	0.0242	0.83043	0.02492	0.79629	0.0235	0.78674	0.03263
	72.94	0.88061	0.03004	0.91431	0.02544	0.88535	0.05697	0.91588	0.05449	0.82	0.02	0.8276	0.02828	0.81184	0.02717	0.78399	0.03862	0.78627	0.02432
	73.94	0.88905	0.02127	0.94968	0.03691	0.88174	0.05744	0.91288	0.05578	0.88	0.02	0.83547	0.01419	0.84266	0.04128	0.79247	0.03359	0.7792	0.02967
	74.94	0.87837	0.01757	0.94463	0.03791	0.89426	0.08462	0.89629	0.06149	0.86	0.05	0.8465	0.02558	0.83647	0.02261	0.78941	0.02916	0.78005	0.02231
	75.94	0.8733	0.04223	0.93016	0.0415	0.87765	0.06999	0.89672	0.0405	0.89	0.05	0.85196	0.01969	0.83303	0.0262	0.78884	0.02485	0.77883	0.02744
	76.94	0.89504	0.04031	0.9195	0.03841	0.87182	0.04773	0.91777	0.05617	0.86	0	0.84586	0.02112	0.83752	0.03447	0.79017	0.05266	0.77807	0.03653
	77.94	0.87513	0.03155	0.91305	0.03928	0.91076	0.07857	0.89175	0.05475	0.83	0.01	0.83587	0.02988	0.82598	0.02579	0.78552	0.04012	0.78302	0.0329
	78.94	0.88934	0.02997	0.93927	0.02778	0.88186	0.06419	0.88465	0.01844	0.86	0.03	0.83841	0.02514	0.82237	0.03021	0.78038	0.03696	0.76429	0.019
	79.94	0.9012	0.02582	0.92391	0.02858	0.87056	0.07187	0.89301	0.06909	0.85	0.02	0.83983	0.01863	0.82411	0.03005	0.77278	0.02811	0.76624	0.02197
	80.94	0.882	0.02726	0.93696	0.05531	0.88035	0.07705	0.87941	0.03333	0.87	0.02	0.82804	0.03029	0.82767	0.02642	0.76154	0.02429	0.7604	0.01991
	81.94	0.87726	0.01393	0.92196	0.03837	0.88838	0.08251	0.8982	0.0414	0.87	0.02	0.82294	0.02688	0.80908	0.02469	0.78264	0.03516	0.75367	0.03125
	82.94	0.89543	0.03104	0.92228	0.03533	0.87088	0.06575	0.9096	0.05915	0.85	0.04	0.83743	0.02196	0.81075	0.04027	0.77729	0.04102	0.74746	0.02591
	83.94	0.89162	0.04339	0.93125	0.03206	0.89018	0.07847	0.90693	0.01813	0.85	0.05	0.8317	0.03396	0.81247	0.0209	0.77323	0.04091	0.76001	0.01224
	84.94	0.90675	0.02292	0.93613	0.06581	0.87584	0.06853	0.91873	0.0449	0.84	0.03	0.8316	0.02507	0.81437	0.0231	0.77273	0.02654	0.75464	0.02872
	85.94	0.8778	0.02283	0.93123	0.02941	0.89349	0.08011	0.87954	0.05991	0.86	0.04	0.81662	0.00704	0.81707	0.02201	0.76291	0.02926	0.73679	0.02815
	86.94	0.89141	0.04892	0.95419	0.05515	0.87861	0.06242	0.90663	0.06592	0.83	0.06	0.82765	0.01496	0.81856	0.02059	0.76352	0.02629	0.75488	0.02846
	87.94	0.8973	0.03238	0.918	0.02937	0.89614	0.06785	0.92057	0.04908	0.86	0.04	0.82365	0.02076	0.81456	0.02959	0.77496	0.02827	0.75458	0.02586
	88.94	0.91023	0.03312	0.94818	0.02935	0.89971	0.08254	0.91182	0.03813	0.84	0.05	0.82019	0.02876	0.7942	0.02609	0.75439	0.03861	0.73298	0.0293
	89.94	0.8797	0.02981	0.89464	0.03527	0.88441	0.05826	0.89262	0.02441	0.86	0.02	0.83383	0.01515	0.81264	0.01853	0.7497	0.03238	0.73778	0.03264
	90.94	0.92875	0.03225	0.92718	0.0415	0.8871	0.06417	0.90024	0.03643	0.85	0.05	0.81697	0.01412	0.79609	0.01863	0.75417	0.02926	0.74545	0.02013
	91.94	0.87822	0.03104	0.93375	0.05255	0.91272	0.0653	0.90808	0.02685	0.86	0.03	0.81654	0.02076	0.799	0.02734	0.76011	0.04062	0.73545	0.02411
	92.94	0.90046	0.04622	0.95811	0.04932	0.89351	0.0722	0.91838	0.05097	0.85	0.07	0.80799	0.01423	0.79775	0.01985	0.75626	0.02495	0.73341	0.02451
	93.94	0.87996	0.01603	0.92716	0.04989	0.89214	0.08408	0.92248	0.04771	0.87	0.02	0.80834	0.01415	0.79775	0.02222	0.7542	0.03383	0.72488	0.03061
	94.94	0.87236	0.04602	0.93551	0.03663	0.88287	0.04932	0.91636	0.03339	0.83	0.04	0.80647	0.0218	0.80589	0.01962	0.74649	0.04328	0.73967	0.02925
	95.94	0.88919	0.07063	0.92739	0.04514	0.88518	0.07905	0.90478	0.07202	0.85	0.02	0.80436	0.00846	0.799	0.02204	0.75405	0.02764	0.7385	0.0197
	96.94	0.90551	0.04083	0.92643	0.0372	0.88847	0.05969	0.91286	0.02731	0.85	0	0.82699	0.01031	0.79648	0.0215	0.74734	0.02747	0.72636	0.02032
	97.94	0.87571	0.02456	0.95402	0.05915	0.90695	0.08465	0.89612	0.02659	0.87	0.03	0.82069	0.01117	0.80419	0.01732	0.74276	0.0303	0.7235	0.02631
	98.94	0.91171	0.06125	0.92466	0.03797	0.88701	0.08383	0.907	0.03084	0.83	0.05	0.81628	0.02681	0.79354	0.02315	0.73466	0.02793	0.714	0.01628
	99.94	0.89711	0.02373	0.92457	0.05719	0.88116	0.06139	0.90222	0.03544	0.84	0.05	0.80904	0.03602	0.79917	0.03041	0.73905	0.03704	0.72172	0.01946
	100.94	0.89937	0.04923	0.93709	0.05661	0.8939	0.07877	0.91573	0.05035	0.86	0.04	0.80449	0.02541	0.78154	0.03622	0.73616	0.03502	0.71343	0.0109
	101.94	0.88751	0.01286	0.93161	0.02494	0.87994	0.08478	0.90656	0.06384	0.86	0.06	0.80728	0.01314	0.78086	0.03022	0.73457	0.03353	0.70417	0.0173
	102.94	0.89722	0.01754	0.91787	0.04487	0.87953	0.06594	0.86577	0.01549	0.86	0.04	0.80806	0.01879	0.77949	0.03724	0.73752	0.03679	0.70316	0.03942
	103.94	0.87467	0.0508	0.91753	0.0474	0.87951	0.05	0.91934	0.03661	0.87	0.04	0.7986	0.01586	0.78784	0.02984	0.75302	0.03455	0.71353	0.02775
	104.94	0.89693	0.04375	0.951	0.01517	0.88297	0.0886	0.92157	0.04521	0.83	0.04	0.79823	0.02018	0.78179	0.02659	0.72554	0.03192	0.70055	0.02683
	105.94	0.88627	0.03078	0.9466	0.03405	0.87729	0.05616	0.90611	0.03474	0.85	0.04	0.79435	0.0246	0.78305	0.04083	0.72461	0.04312	0.70189	0.02509
	106.94	0.9155	0.03955	0.95927	0.02578	0.90101	0.07043	0.93098	0.04245	0.84	0.05	0.81197	0.03527	0.77862	0.02468	0.7312	0.03876	0.70131	0.02493
	107.94	0.89881	0.04476	0.94816	0.02823	0.89195	0.07773	0.88269	0.02321	0.86	0.04	0.79091	0.02157	0.77979	0.0339	0.72397	0.02916	0.68436	0.01594
	108.94	0.89184	0.03362	0.93733	0.04801	0.91682	0.0819	0.91558	0.03279	0.84	0.06	0.79609	0.02377	0.7738	0.02712	0.71899	0.03893	0.69614	0.02669
	109.94	0.89075	0.02542	0.93075	0.02503	0.89932	0.06739	0.93487	0.05439	0.84	0.01	0.79272	0.02973	0.77331	0.02514	0.72304	0.02842	0.69616	0.02461
	110.94	0.90675	0.03471	0.93752	0.01064	0.88389	0.0738	0.94045	0.01994	0.83	0.05	0.78245	0.01831	0.76496	0.01011	0.72129	0.03245	0.69608	0.02422
	111.94	0.93192	0.01838	0.95224	0.03885	0.89351	0.07117	0.92429	0.01905	0.83	0.03	0.78492	0.01526	0.77623	0.02071	0.72595	0.03314	0.6912	0.01923
	112.94	0.89382	0.05786	0.94219	0.06047	0.88579	0.07954	0.89273	0.04643	0.84	0.05	0.79972	0.03158	0.77113	0.03506	0.70545	0.02954	0.68567	0.02014
	113.94	0.89735	0.03448	0.94771	0.05917	0.89359	0.06764	0.92944	0.05034	0.87	0.04	0.77271	0.01313	0.77534	0.02195	0.71518	0.03488	0.69452	0.02811
	114.94	0.90178	0.02385	0.94764	0.03825	0.90178	0.04885	0.90096	0.06266	0.85	0.04	0.782	0.02653	0.76193	0.02353	0.69877	0.03095	0.66341	0.0223
	115.94	0.91993	0.03264	0.95492	0.04141	0.89131	0.06897	0.91797	0.04769	0.86	0.02	0.78483	0.02874	0.75966	0.0254	0.69881	0.02989	0.68026	0.02281
	116.94	0.88364	0.03681	0.94319	0.04585	0.90543	0.08058	0.91299	0.03643	0.82	0.02	0.79157	0.02387	0.75438	0.01987	0.73211	0.02277	0.67876	0.01659
	117.94	0.92648	0.02903	0.94094	0.03691	0.9214	0.06307	0.92331	0.05216	0.83	0.04	0.78317	0.01607	0.76003	0.01935	0.70557	0.03371	0.67788	0.01918
	118.94	0.88801	0.04965	0.93883	0.03571	0.90571	0.0858	0.87579	0.04629	0.82	0.02	0.78988	0.01592	0.75903	0.02306	0.70165	0.02976	0.67	0.02592
	119.94	0.89234	0.04107	0.9497	0.046	0.89954	0.06579	0.92524	0.0402	0.84	0.03	0.78333	0.01427	0.76839	0.02073	0.70997	0.03827	0.68249	0.01333
	120.94	0.8938	0.02073	0.94535	0.04468	0.88862	0.07446	0.90502	0.03492	0.82	0.03	0.77605	0.0229	0.75422	0.02459	0.70006	0.04133	0.6655	0.01512
	121.94	0.89195	0.01968	0.96397	0.0551	0.88094	0.06258	0.93513	0.06995	0.84	0.02	0.76946	0.03826	0.76129	0.03107	0.70343	0.02818	0.66388	0.02145
	122.94	0.88394	0.01756	0.95128	0.03883	0.87864	0.06524	0.90474	0.0489	0.83	0.03	0.78515	0.02242	0.75646	0.02684	0.69775	0.03636	0.66963	0.01817
	123.94	0.90346	0.03473	0.95118	0.04922	0.88663	0.08487	0.89477	0.01768	0.85	0.05	0.77276	0.03224	0.76338	0.02704	0.6912	0.03697	0.6604	0.02022
	124.94	0.87804	0.03564	0.92427	0.01563	0.8693	0.03726	0.87633	0.0452	0.82	0.06	0.77838	0.02377	0.75296	0.01914	0.69649	0.03068	0.66693	0.01716
	125.94	0.86636	0.0295	0.93741	0.04296	0.88703	0.06534	0.86788	0.03531	0.87	0.06	0.7766	0.01735	0.74884	0.02561	0.69871	0.03274	0.65852	0.0213
	126.94	0.91558	0.02441	0.93609	0.02331	0.89255	0.07422	0.89095	0.02586	0.84	0.02	0.77334	0.0276	0.75507	0.03575	0.68913	0.03378	0.6614	0.0131
	127.94	0.88263	0.03268	0.93761	0.05086	0.88588	0.06925	0.90574	0.04587	0.83	0.03	0.77982	0.01413	0.74307	0.03514	0.69453	0.03449	0.6484	0.02406
	128.94	0.87186	0.02969	0.9312	0.0634	0.87261	0.05539	0.92036	0.03629	0.82	0.03	0.784	0.03214	0.74108	0.02446	0.6947	0.0293	0.64217	0.01621
	129.94	0.88688	0.03708	0.92731	0.0476	0.87849	0.06845	0.91656	0.05147	0.81	0.02	0.79365	0.01892	0.75535	0.02134	0.69447	0.02192	0.65927	0.02464
	130.94	0.87508	0.02258	0.92894	0.03859	0.88877	0.08209	0.88778	0.03998	0.84	0.03	0.77309	0.02312	0.74719	0.03144	0.68839	0.02826	0.65385	0.01827
	131.94	0.90927	0.02565	0.96184	0.04368	0.87081	0.08165	0.89114	0.03239	0.83	0.03	0.7704	0.0369	0.74169	0.02451	0.68042	0.03178	0.65472	0.02346
	132.94	0.87056	0.0355	0.91945	0.04087	0.88214	0.04679	0.89701	0.05629	0.86	0.03	0.76995	0.01441	0.74394	0.01686	0.6817	0.03404	0.64308	0.03359
	133.94	0.90775	0.01131	0.91119	0.03079	0.88744	0.06089	0.88337	0.04639	0.81	0.04	0.76994	0.02549	0.73766	0.02632	0.66921	0.03717	0.64999	0.02488
	134.94	0.90178	0.04187	0.92099	0.03878	0.87056	0.07157	0.88765	0.03223	0.82	0.01	0.76641	0.02182	0.72631	0.02257	0.68232	0.03246	0.64506	0.02085
	135.94	0.87972	0.03806	0.91128	0.04043	0.88047	0.07448	0.90179	0.04215	0.83	0.03	0.76024	0.01805	0.73291	0.02916	0.667	0.03626	0.63741	0.02633
	136.94	0.91116	0.027	0.94409	0.0547	0.88819	0.08162	0.88673	0.03752	0.82	0.05	0.75935	0.01307	0.7409	0.02625	0.67168	0.03629	0.63626	0.02766
	137.94	0.88266	0.02316	0.94319	0.03324	0.87994	0.05016	0.88671	0.01998	0.84	0.03	0.76364	0.01841	0.73633	0.03621	0.67065	0.03452	0.63521	0.02526
	138.94	0.89302	0.01633	0.94837	0.03035	0.88071	0.06212	0.90459	0.06072	0.81	0.06	0.76962	0.03952	0.72614	0.02868	0.67389	0.02771	0.64279	0.02338
	139.94	0.88638	0.01889	0.94495	0.03347	0.88907	0.08958	0.90767	0.06614	0.84	0.04	0.76509	0.02353	0.72685	0.01305	0.67348	0.03835	0.62327	0.03765
	140.94	0.85287	0.02068	0.92082	0.05088	0.88494	0.06714	0.90661	0.05887	0.83	0.03	0.77315	0.02672	0.72459	0.03012	0.67034	0.03348	0.62364	0.01358
	141.94	0.8743	0.04096	0.93135	0.01286	0.89082	0.05549	0.9048	0.03214	0.82	0.02	0.76528	0.03692	0.72705	0.01638	0.66789	0.03701	0.62718	0.01839
	142.94	0.89484	0.0411	0.9259	0.04411	0.89725	0.05139	0.87887	0.02417	0.84	0.01	0.76072	0.02105	0.71789	0.02587	0.66604	0.02665	0.62508	0.01747
	143.94	0.87978	0.03457	0.92166	0.04971	0.8843	0.08198	0.90224	0.03404	0.84	0.03	0.76369	0.02959	0.71341	0.02892	0.66223	0.03125	0.62251	0.01498
	144.94	0.89484	0.03718	0.96265	0.04527	0.87447	0.07538	0.88649	0.0246	0.84	0.03	0.76306	0.01257	0.71967	0.02784	0.65722	0.03954	0.62221	0.02118
	145.94	0.8854	0.0314	0.94126	0.02863	0.87366	0.05104	0.87218	0.03063	0.82	0.03	0.76948	0.0281	0.72271	0.04777	0.64237	0.02485	0.61976	0.02396
	146.94	0.88773	0.02261	0.94082	0.03959	0.87143	0.04729	0.8964	0.03008	0.83	0.02	0.75004	0.02004	0.72641	0.03076	0.65285	0.02596	0.62746	0.01885
	147.94	0.88555	0.02198	0.93358	0.03416	0.89601	0.07772	0.89831	0.02832	0.82	0.03	0.75876	0.01775	0.71139	0.02729	0.66129	0.02383	0.61658	0.02044
	148.94	0.89867	0.04066	0.95764	0.0499	0.87776	0.05049	0.89523	0.04372	0.81	0.03	0.75143	0.02819	0.70753	0.0193	0.64477	0.02958	0.61751	0.03071
	149.94	0.92348	0.03745	0.93516	0.0393	0.87212	0.07529	0.88917	0.04954	0.8	0.04	0.75561	0.02224	0.7139	0.02981	0.63255	0.03234	0.62025	0.02976
	150.94	0.88544	0.03488	0.94383	0.03806	0.88932	0.08342	0.89284	0.01888	0.83	0.03	0.74831	0.02481	0.71211	0.01168	0.65794	0.03468	0.60683	0.01955
	151.94	0.90438	0.03279	0.93508	0.0265	0.88992	0.09018	0.91471	0.04975	0.84	0.04	0.74728	0.03212	0.71691	0.02218	0.6502	0.03402	0.60829	0.03047
	152.94	0.89084	0.03504	0.9525	0.02098	0.88697	0.07034	0.90765	0.04924	0.82	0.06	0.74694	0.01788	0.70128	0.02491	0.6451	0.0301	0.60528	0.03217
	153.94	0.89486	0.02721	0.9376	0.0283	0.87451	0.08914	0.89373	0.02903	0.82	0.03	0.75209	0.01847	0.71958	0.02952	0.63587	0.03614	0.59247	0.01795
	154.94	0.89848	0.01981	0.9443	0.03139	0.86849	0.07157	0.91091	0.04895	0.84	0.01	0.74353	0.02853	0.70817	0.02408	0.64596	0.03435	0.60338	0.01621
	155.94	0.90462	0.03935	0.94246	0.06535	0.88814	0.08887	0.92652	0.01788	0.8	0.06	0.73349	0.01918	0.7081	0.02998	0.63686	0.02819	0.60307	0.01735
	156.94	0.88873	0.02937	0.92542	0.03359	0.89723	0.07952	0.92563	0.03046	0.84	0.05	0.73581	0.01853	0.69607	0.0342	0.63652	0.03499	0.58895	0.01906
	157.94	0.91708	0.01112	0.92917	0.0183	0.87949	0.06678	0.90344	0.04184	0.83	0.05	0.7345	0.02908	0.69912	0.02869	0.64043	0.02595	0.60297	0.02314
	158.94	0.86947	0.02019	0.93236	0.04364	0.90317	0.06689	0.89944	0.0464	0.83	0.04	0.7412	0.01451	0.68855	0.02409	0.62347	0.02795	0.59511	0.0151
	159.94	0.91221	0.03499	0.94049	0.02948	0.87374	0.07957	0.9159	0.04197	0.84	0.06	0.74268	0.02222	0.70095	0.02647	0.63027	0.02631	0.59836	0.01724
	160.94	0.88233	0.03385	0.97384	0.04576	0.88892	0.08235	0.92385	0.03275	0.81	0.03	0.72942	0.01686	0.70879	0.02954	0.63318	0.02358	0.59197	0.01508
	161.94	0.89191	0.03396	0.94514	0.02367	0.87998	0.08008	0.91719	0.02961	0.83	0.03	0.74603	0.01321	0.69296	0.02564	0.62385	0.0375	0.59299	0.02311
	162.94	0.88435	0.01582	0.94782	0.02376	0.89116	0.07074	0.9249	0.05714	0.81	0.04	0.74038	0.02422	0.70076	0.0367	0.6242	0.03112	0.59286	0.01535
	163.94	0.8975	0.02165	0.94321	0.04283	0.88934	0.07744	0.88159	0.03881	0.82	0.02	0.73581	0.0117	0.698	0.02733	0.61765	0.04035	0.58339	0.02032
	164.94	0.89952	0.03493	0.94835	0.02471	0.8802	0.06771	0.9047	0.02937	0.83	0.01	0.7342	0.01487	0.69587	0.0323	0.62468	0.02608	0.58209	0.02325
	165.94	0.8822	0.03597	0.94191	0.03584	0.89079	0.05767	0.89692	0.05467	0.81	0.02	0.73446	0.02476	0.69201	0.02971	0.62862	0.03856	0.57753	0.01274
	166.94	0.86832	0.02005	0.92048	0.02987	0.88663	0.07024	0.8939	0.04735	0.85	0.03	0.73268	0.02891	0.70128	0.02364	0.62315	0.02689	0.58165	0.02596
	167.94	0.9054	0.02521	0.95162	0.04867	0.89759	0.07617	0.92359	0.06641	0.85	0.02	0.73381	0.01352	0.69925	0.02941	0.62618	0.02304	0.57774	0.02847
	168.94	0.89521	0.04037	0.94702	0.02742	0.87992	0.06744	0.90778	0.05098	0.81	0.02	0.72727	0.0199	0.69704	0.02489	0.63107	0.02609	0.58498	0.01225
	169.94	0.90825	0.03241	0.95946	0.01891	0.86748	0.06492	0.90676	0.04858	0.83	0.03	0.72036	0.02542	0.6918	0.03528	0.61612	0.02059	0.57532	0.02373
	170.94	0.9027	0.02043	0.92309	0.02254	0.88507	0.05833	0.89258	0.03043	0.82	0.02	0.73412	0.01788	0.68745	0.02854	0.6122	0.03426	0.57177	0.02933
	171.94	0.87104	0.01974	0.95346	0.01702	0.85523	0.05774	0.88402	0.02919	0.8	0.02	0.73431	0.01747	0.6859	0.01668	0.61591	0.03039	0.56943	0.0212
	172.94	0.9066	0.01696	0.94255	0.04206	0.87757	0.08091	0.9047	0.03835	0.83	0.04	0.73101	0.01731	0.69281	0.03723	0.60527	0.02338	0.56841	0.01601
	173.94	0.89465	0.02103	0.94285	0.04682	0.86714	0.05572	0.89551	0.04008	0.81	0.03	0.73196	0.02263	0.68189	0.03315	0.6174	0.0224	0.57542	0.01235
	174.94	0.89104	0.0274	0.95132	0.03281	0.88979	0.08126	0.88091	0.02332	0.81	0.02	0.72172	0.02925	0.67485	0.03209	0.62236	0.02618	0.56358	0.02297
	175.94	0.89016	0.04777	0.95802	0.0322	0.88592	0.08385	0.90168	0.02668	0.8	0.05	0.73067	0.02368	0.6873	0.02133	0.60573	0.02389	0.56542	0.01566
	176.94	0.89236	0.0392	0.94587	0.04298	0.89774	0.08401	0.91903	0.04572	0.83	0.04	0.72916	0.01391	0.67645	0.03177	0.60383	0.02889	0.56286	0.02534
	177.94	0.89004	0.02368	0.95102	0.04207	0.88558	0.0826	0.90005	0.01554	0.81	0.04	0.73292	0.02341	0.66797	0.02346	0.60955	0.03187	0.56339	0.01981
	178.94	0.88986	0.02307	0.9287	0.0178	0.85649	0.07355	0.88258	0.04217	0.8	0.02	0.72755	0.0154	0.68097	0.03249	0.59866	0.03003	0.56865	0.02002
	179.94	0.89378	0.02919	0.91012	0.02778	0.88439	0.05607	0.86458	0.038	0.8	0.05	0.70778	0.02617	0.67711	0.02812	0.60012	0.03013	0.556	0.00821
	180.94	0.8837	0.02385	0.93153	0.02306	0.87624	0.05864	0.92396	0.0487	0.81	0.01	0.71642	0.03253	0.67715	0.02474	0.60155	0.02391	0.56066	0.0124
	181.94	0.89249	0.02241	0.93148	0.03895	0.87261	0.08229	0.89794	0.04149	0.81	0.05	0.72553	0.01856	0.66347	0.02787	0.60031	0.03438	0.55701	0.03256
	182.94	0.86039	0.02008	0.93921	0.02402	0.86718	0.05262	0.89149	0.04481	0.81	0.02	0.7154	0.01942	0.68536	0.02683	0.59698	0.03206	0.55097	0.02355
	183.94	0.90475	0.0159	0.93576	0.02218	0.86829	0.06106	0.88836	0.01179	0.81	0.03	0.71264	0.02084	0.66711	0.0332	0.59855	0.02855	0.55728	0.0217
	184.94	0.89613	0.01464	0.94677	0.03399	0.87165	0.04062	0.88843	0.04059	0.82	0.02	0.71267	0.02012	0.66323	0.02667	0.59843	0.03559	0.56497	0.02505
	185.94	0.89458	0.05466	0.92311	0.02946	0.87556	0.05442	0.89331	0.03264	0.8	0.02	0.71637	0.02366	0.66899	0.02657	0.59827	0.02345	0.55029	0.02044
	186.94	0.89336	0.03741	0.92729	0.0504	0.8643	0.08388	0.88109	0.05211	0.81	0.03	0.72379	0.02558	0.6686	0.03558	0.58943	0.0355	0.55648	0.029
	187.94	0.89123	0.05341	0.94634	0.03567	0.89287	0.06918	0.90072	0.02913	0.82	0.09	0.71281	0.02612	0.67238	0.02626	0.59557	0.02592	0.5427	0.01194
	188.94	0.8604	0.03534	0.93876	0.05118	0.87361	0.06926	0.92852	0.03128	0.82	0.02	0.71416	0.02289	0.67048	0.02003	0.6051	0.02609	0.54818	0.01794
	189.94	0.88422	0.03547	0.93313	0.03147	0.85671	0.0602	0.8888	0.04117	0.8	0.03	0.69906	0.0188	0.66194	0.02586	0.58168	0.02942	0.5451	0.00756
	190.94	0.88988	0.04951	0.94919	0.03694	0.87338	0.07294	0.88641	0.03407	0.82	0.02	0.7034	0.01811	0.65638	0.02437	0.59075	0.03181	0.54255	0.02594
	191.94	0.88631	0.02054	0.94445	0.05484	0.87404	0.05119	0.89653	0.02407	0.81	0.04	0.70417	0.01349	0.65531	0.03308	0.5919	0.03579	0.53799	0.01971
	192.94	0.89173	0.04517	0.93623	0.03535	0.87693	0.05907	0.89008	0.03843	0.81	0.01	0.70364	0.02129	0.65968	0.02565	0.58597	0.03261	0.54374	0.02377
	193.94	0.88568	0.01464	0.93996	0.03592	0.84799	0.06903	0.8984	0.05377	0.79	0.03	0.69359	0.0257	0.65536	0.04232	0.59618	0.03194	0.54626	0.02561
	194.94	0.89321	0.03039	0.92572	0.02733	0.87083	0.07431	0.88576	0.03337	0.78	0.03	0.69526	0.01818	0.6637	0.03912	0.59108	0.02558	0.54667	0.01809
	195.94	0.87199	0.04493	0.95216	0.05063	0.86438	0.06347	0.89577	0.02765	0.82	0.03	0.71774	0.0141	0.65734	0.03278	0.57971	0.03322	0.53936	0.01812
	196.94	0.89032	0.03364	0.95278	0.01426	0.8743	0.04937	0.88337	0.04696	0.78	0.03	0.71323	0.02102	0.66499	0.03254	0.58118	0.02353	0.52788	0.01549
	197.94	0.86897	0.03246	0.93981	0.02495	0.87316	0.07378	0.88591	0.04289	0.82	0.02	0.6992	0.01566	0.6586	0.02872	0.58021	0.0305	0.53615	0.02677
	198.94	0.86292	0.02276	0.92299	0.02445	0.87453	0.06438	0.88708	0.03938	0.8	0.04	0.70224	0.01963	0.6463	0.02452	0.58759	0.03011	0.53566	0.0213
	199.94	0.88638	0.02129	0.93101	0.03471	0.86742	0.10135	0.88187	0.05529	0.79	0.02	0.70193	0.01914	0.64567	0.04818	0.58116	0.03156	0.53103	0.02141
	200.94	0.88361	0.05293	0.93388	0.02931	0.85763	0.07782	0.87029	0.02497	0.81	0.03	0.69144	0.02945	0.64938	0.03127	0.5854	0.02952	0.52337	0.0184
	201.94	0.91208	0.04305	0.93658	0.04031	0.85923	0.07331	0.89657	0.03751	0.82	0.03	0.70511	0.03069	0.65547	0.01501	0.57693	0.03271	0.53599	0.01685
	202.94	0.89156	0.03897	0.94535	0.03356	0.86692	0.05355	0.88545	0.01189	0.78	0.07	0.71299	0.00858	0.65049	0.02511	0.56991	0.02572	0.52525	0.01381
	203.94	0.88612	0.04643	0.94874	0.03195	0.8622	0.08173	0.90496	0.04595	0.79	0.03	0.69314	0.02045	0.65082	0.03296	0.58079	0.03061	0.52939	0.01799
	204.94	0.88429	0.01677	0.92953	0.03139	0.85068	0.07578	0.90726	0.02674	0.81	0.05	0.69577	0.02554	0.65094	0.03801	0.57378	0.02713	0.52117	0.01565
	205.94	0.86829	0.03386	0.9437	0.04056	0.85263	0.0376	0.8853	0.01858	0.78	0.04	0.68195	0.02124	0.63622	0.01947	0.56539	0.02194	0.53109	0.02791
	206.94	0.90124	0.017	0.9312	0.02039	0.84863	0.05792	0.88022	0.03008	0.79	0.03	0.71263	0.01498	0.64923	0.02858	0.57301	0.02994	0.51584	0.01449
	207.94	0.90107	0.01245	0.93681	0.01691	0.85898	0.06475	0.88154	0.02776	0.82	0.03	0.68104	0.02605	0.64976	0.02671	0.57692	0.01225	0.51403	0.01545
	208.94	0.86294	0.02088	0.93106	0.03935	0.88661	0.05678	0.8894	0.03251	0.78	0.05	0.68893	0.03425	0.64407	0.03308	0.56579	0.02381	0.52084	0.0229
	209.94	0.87818	0.02225	0.92369	0.02856	0.84568	0.0888	0.88752	0.03761	0.8	0.02	0.68311	0.04229	0.64759	0.03064	0.56846	0.02492	0.51397	0.0158
	210.94	0.86312	0.01678	0.94662	0.02737	0.86077	0.04743	0.88636	0.02049	0.8	0.03	0.6922	0.03139	0.64591	0.02842	0.56687	0.02274	0.51752	0.02224
	211.94	0.87756	0.02553	0.94094	0.03485	0.84857	0.06991	0.88263	0.02046	0.78	0.03	0.68667	0.03001	0.63395	0.04165	0.5657	0.02863	0.51544	0.01441
	212.94	0.87145	0.01462	0.92879	0.0242	0.8543	0.05744	0.89922	0.01424	0.81	0.03	0.69318	0.02012	0.63812	0.04158	0.5587	0.01809	0.50374	0.01907
	213.94	0.86523	0.02466	0.92102	0.03778	0.88118	0.06095	0.90722	0.02988	0.8	0.02	0.68389	0.02455	0.62432	0.0243	0.55493	0.0356	0.51076	0.01614
	214.94	0.88177	0.03115	0.94295	0.03794	0.88124	0.06494	0.88832	0.02428	0.81	0.04	0.68769	0.02192	0.64337	0.02067	0.56702	0.03236	0.51644	0.01675
	215.93	0.8945	0.0435	0.93071	0.0258	0.8946	0.05634	0.90424	0.01869	0.79	0.03	0.68714	0.02277	0.64159	0.03073	0.5662	0.03976	0.5073	0.01989
	216.94	0.90181	0.04306	0.94015	0.02663	0.87067	0.06279	0.90908	0.03275	0.78	0.02	0.69609	0.0323	0.63839	0.02476	0.5588	0.03248	0.51057	0.01968
	217.93	0.87282	0.03154	0.94681	0.02382	0.87671	0.06707	0.89483	0.02114	0.8	0.03	0.67921	0.02538	0.64754	0.0196	0.56193	0.02328	0.50858	0.02194
	218.93	0.90261	0.02063	0.92108	0.01996	0.87425	0.06962	0.8899	0.01873	0.77	0.01	0.68523	0.02665	0.63465	0.03467	0.56575	0.02669	0.51853	0.02424
	219.93	0.87424	0.03378	0.93838	0.02266	0.88317	0.07547	0.88769	0.0266	0.78	0.04	0.69076	0.0243	0.63388	0.03079	0.5569	0.018	0.49758	0.01752
	220.93	0.86782	0.02921	0.95413	0.02176	0.85669	0.05502	0.87822	0.03725	0.79	0.04	0.69041	0.03624	0.6226	0.02409	0.55652	0.03448	0.49697	0.03085
	221.93	0.88527	0.02719	0.93548	0.04804	0.86517	0.06837	0.88704	0.05678	0.8	0.04	0.68909	0.036	0.63736	0.02133	0.56935	0.02177	0.49872	0.01332
	222.93	0.87365	0.02284	0.96149	0.02257	0.87889	0.06485	0.89457	0.03239	0.79	0.04	0.68825	0.02546	0.63254	0.03357	0.5578	0.02969	0.50358	0.02233
	223.93	0.87077	0.03925	0.92403	0.04118	0.86229	0.0562	0.86669	0.04299	0.79	0.03	0.67387	0.026	0.63361	0.02268	0.54845	0.02632	0.50085	0.01743
	224.93	0.87924	0.02732	0.92159	0.01247	0.85994	0.07504	0.91045	0.03981	0.79	0.02	0.67533	0.01716	0.62699	0.03769	0.55797	0.03404	0.49264	0.03086
	225.93	0.88677	0.02344	0.95745	0.04344	0.85756	0.06003	0.87183	0.03937	0.78	0.05	0.67051	0.02224	0.62694	0.03287	0.55888	0.02679	0.49836	0.01513
	226.93	0.89321	0.02034	0.96595	0.04071	0.85066	0.06445	0.88206	0.01473	0.81	0.06	0.67556	0.02897	0.63544	0.0364	0.55481	0.02267	0.50435	0.02805
	227.93	0.88353	0.02701	0.95148	0.04086	0.86896	0.07859	0.88782	0.03372	0.81	0.03	0.68411	0.03003	0.61182	0.03263	0.54859	0.02889	0.49718	0.01791
	228.93	0.87839	0.03952	0.94878	0.05724	0.86054	0.05034	0.87083	0.03779	0.78	0.05	0.67074	0.02622	0.63307	0.02506	0.5447	0.02646	0.50191	0.01115
	229.93	0.88586	0.02622	0.93848	0.01859	0.87925	0.08149	0.88054	0.01071	0.77	0.03	0.69055	0.01908	0.62083	0.03812	0.54359	0.01509	0.50129	0.00801
	230.93	0.90568	0.02261	0.93788	0.03268	0.84406	0.0608	0.88417	0.03451	0.77	0.03	0.68526	0.02231	0.62426	0.04044	0.54683	0.02595	0.49735	0.0161
	231.93	0.88181	0.03585	0.94998	0.04018	0.88276	0.07593	0.88339	0.04129	0.78	0.03	0.67503	0.04809	0.61238	0.042	0.54534	0.01935	0.49442	0.01915
	232.93	0.85125	0.0247	0.94178	0.01814	0.87806	0.06094	0.88226	0.03593	0.8	0.03	0.68667	0.02687	0.62346	0.03711	0.55503	0.02741	0.50886	0.0208
	233.93	0.87628	0.03759	0.9351	0.04632	0.87385	0.08676	0.88343	0.03835	0.8	0.03	0.68163	0.02983	0.61808	0.03641	0.55459	0.03283	0.4881	0.01034
	234.93	0.88642	0.03612	0.93891	0.03291	0.87128	0.07433	0.89338	0.02589	0.79	0.01	0.66639	0.02476	0.61263	0.02067	0.5486	0.03424	0.49453	0.02118
	235.93	0.89143	0.02607	0.95383	0.02387	0.86938	0.07686	0.91966	0.03187	0.79	0.03	0.6851	0.01436	0.61326	0.03489	0.54973	0.0287	0.49683	0.01233
	236.93	0.87768	0.03378	0.94764	0.04713	0.86425	0.05568	0.91002	0.04686	0.8	0.05	0.68096	0.03148	0.63029	0.03463	0.54328	0.02406	0.4915	0.02127
	237.93	0.85415	0.0373	0.93105	0.03393	0.85521	0.08341	0.88999	0.04028	0.8	0.05	0.68032	0.03493	0.61375	0.02627	0.55189	0.02764	0.49275	0.0223
	238.93	0.88166	0.01984	0.94722	0.02462	0.84793	0.06241	0.89486	0.03439	0.79	0	0.67344	0.0171	0.60511	0.0247	0.54046	0.03293	0.49774	0.02148
	239.93	0.89006	0.03113	0.9248	0.02696	0.87184	0.06509	0.88602	0.03371	0.78	0.05	0.67229	0.0176	0.62008	0.02594	0.54724	0.03312	0.49022	0.01428
	240.93	0.8839	0.02059	0.94569	0.03084	0.85618	0.07977	0.88536	0.04837	0.79	0.03	0.67535	0.02227	0.61465	0.02241	0.53077	0.02801	0.48836	0.01182
	241.93	0.89465	0.01255	0.94315	0.03962	0.87248	0.08032	0.88426	0.02427	0.78	0.03	0.67287	0.02109	0.61237	0.03344	0.53794	0.02429	0.48684	0.02475
	242.93	0.89991	0.03685	0.93076	0.03914	0.88532	0.06904	0.91714	0.04716	0.78	0.05	0.66135	0.03398	0.61793	0.02926	0.5294	0.02678	0.48794	0.01527
	243.93	0.88592	0.01342	0.95158	0.04444	0.87361	0.06911	0.91173	0.03637	0.8	0.07	0.67359	0.03547	0.61377	0.03619	0.53593	0.02063	0.47768	0.0235
	244.93	0.88601	0.01805	0.9457	0.03438	0.89454	0.05584	0.88193	0.03279	0.77	0.02	0.67243	0.02527	0.60102	0.03941	0.52469	0.02956	0.48105	0.0209
	245.93	0.87047	0.03683	0.92551	0.04131	0.8656	0.05594	0.88426	0.02794	0.77	0.03	0.67182	0.02238	0.60569	0.03791	0.53663	0.0368	0.47366	0.02164
	246.93	0.88238	0.03249	0.92733	0.01684	0.87637	0.06216	0.89996	0.03201	0.79	0.02	0.6703	0.02243	0.61696	0.0416	0.53706	0.03817	0.48472	0.02271
	247.93	0.85372	0.02731	0.93101	0.03793	0.86761	0.04703	0.89284	0.01881	0.78	0.02	0.66899	0.02294	0.61099	0.0365	0.53017	0.02292	0.47528	0.01807
	248.93	0.89151	0.03889	0.94096	0.01387	0.85472	0.06608	0.88235	0.03648	0.78	0.04	0.66358	0.03049	0.60813	0.03119	0.52716	0.02617	0.48487	0.01413
	249.93	0.86436	0.02596	0.95344	0.03834	0.85515	0.05834	0.89694	0.0372	0.77	0.06	0.65862	0.02101	0.61464	0.03399	0.52665	0.02664	0.46457	0.02745
	250.93	0.88849	0.03185	0.93399	0.03105	0.87902	0.06599	0.90168	0.05198	0.76	0.04	0.66703	0.02628	0.60335	0.04495	0.5241	0.01781	0.47545	0.02162
	251.93	0.88829	0.01939	0.94321	0.02562	0.86641	0.04079	0.88964	0.03466	0.78	0.03	0.66663	0.02879	0.61793	0.03156	0.52174	0.02829	0.47175	0.01762
	252.93	0.88353	0.03071	0.95484	0.0627	0.87513	0.06254	0.91992	0.03074	0.77	0.02	0.65343	0.03387	0.60615	0.03488	0.53006	0.02433	0.47415	0.02212
	253.93	0.89032	0.01849	0.93951	0.01844	0.88212	0.07618	0.8813	0.04866	0.81	0.05	0.65698	0.02509	0.60625	0.02977	0.52768	0.0275	0.47096	0.01533
	254.93	0.90969	0.03441	0.95349	0.021	0.87043	0.05332	0.91866	0.03856	0.78	0.03	0.66694	0.01607	0.60992	0.03068	0.51706	0.02561	0.47219	0.01022
	255.93	0.88431	0.01443	0.94026	0.03761	0.84419	0.06568	0.8941	0.0586	0.78	0.04	0.66702	0.02214	0.59886	0.03225	0.52277	0.02344	0.46874	0.01648
	256.93	0.89202	0.02635	0.94109	0.03323	0.87141	0.07888	0.89232	0.03416	0.78	0.05	0.65558	0.01547	0.60763	0.03007	0.52905	0.02906	0.46537	0.01684
	257.93	0.8867	0.02165	0.92174	0.03126	0.86225	0.05955	0.88391	0.01043	0.78	0.02	0.66365	0.02004	0.59999	0.02358	0.5122	0.03814	0.45877	0.01858
	258.93	0.90459	0.04811	0.92889	0.02999	0.87182	0.08208	0.9146	0.03182	0.77	0.03	0.64838	0.01435	0.59669	0.03252	0.52972	0.01895	0.46975	0.01674
	259.93	0.8899	0.0433	0.92746	0.04649	0.86002	0.08015	0.89371	0.03121	0.79	0.02	0.65676	0.0116	0.59009	0.04014	0.52172	0.0222	0.46175	0.01019
	260.93	0.89992	0.03789	0.95126	0.04098	0.89135	0.0859	0.91225	0.03718	0.76	0.02	0.65253	0.02485	0.60185	0.03541	0.52209	0.024	0.47305	0.012
	261.93	0.89665	0.0356	0.96986	0.02498	0.86596	0.07109	0.89501	0.04897	0.77	0.02	0.65344	0.02059	0.59129	0.03575	0.52981	0.03062	0.45408	0.01157
	262.93	0.8899	0.02223	0.94381	0.0198	0.88417	0.07152	0.88604	0.05198	0.78	0.07	0.65465	0.0169	0.59263	0.0311	0.52718	0.0211	0.46045	0.01907
	263.93	0.86573	0.0358	0.96395	0.0341	0.87244	0.09316	0.87759	0.04088	0.76	0.03	0.65056	0.0285	0.59	0.02936	0.51786	0.03257	0.46367	0.02234
	264.93	0.89136	0.03685	0.94709	0.01843	0.87661	0.07198	0.88867	0.03458	0.78	0.02	0.66248	0.01209	0.59431	0.03265	0.51558	0.03089	0.46274	0.01222
	265.93	0.90599	0.01835	0.96284	0.0482	0.85575	0.0557	0.89312	0.03278	0.78	0.03	0.65643	0.03422	0.60019	0.04125	0.5109	0.0314	0.4669	0.01761
	266.93	0.88329	0.02192	0.94364	0.01651	0.85596	0.06907	0.87188	0.02842	0.79	0.02	0.64793	0.01967	0.58827	0.02057	0.50278	0.026	0.45959	0.01068
	267.93	0.90185	0.03053	0.92924	0.02364	0.86227	0.05276	0.8828	0.03114	0.77	0.03	0.65073	0.01456	0.58167	0.02988	0.5008	0.02337	0.45494	0.01607
	268.93	0.87286	0.04852	0.95182	0.04163	0.87633	0.05931	0.87342	0.0369	0.77	0.05	0.65214	0.03013	0.59401	0.03482	0.51952	0.02509	0.45307	0.01679
	269.93	0.87867	0.04498	0.96241	0.02951	0.87028	0.07481	0.92149	0.05363	0.75	0.01	0.65521	0.0159	0.5914	0.03347	0.50983	0.02037	0.46318	0.00761
	270.93	0.90516	0.03346	0.93352	0.05743	0.85885	0.05019	0.87765	0.02649	0.77	0.06	0.65165	0.0254	0.58069	0.03334	0.51171	0.02454	0.45753	0.01682
	271.93	0.88237	0.02788	0.92911	0.01876	0.87932	0.07828	0.90411	0.01645	0.77	0.04	0.65085	0.01117	0.58745	0.03189	0.50809	0.02959	0.46402	0.01718
	272.93	0.87608	0.01835	0.91774	0.0169	0.88011	0.05981	0.88358	0.01871	0.78	0.04	0.63369	0.02503	0.57127	0.02901	0.50237	0.03088	0.4436	0.01239
	273.93	0.89671	0.03099	0.94004	0.0316	0.8694	0.07397	0.89818	0.03185	0.77	0.03	0.65154	0.02802	0.5921	0.03917	0.50111	0.02141	0.45386	0.01568
	274.93	0.90183	0.01744	0.94632	0.04208	0.89009	0.0485	0.88613	0.031	0.77	0.05	0.64479	0.03535	0.59144	0.02559	0.50853	0.02979	0.45378	0.01862
	275.93	0.86779	0.02404	0.9184	0.03452	0.88144	0.0674	0.91784	0.04085	0.79	0.02	0.64379	0.02794	0.57605	0.02834	0.50422	0.02637	0.44703	0.01171
	276.93	0.88028	0.01696	0.93782	0.03699	0.86336	0.0579	0.88458	0.02929	0.77	0.03	0.65167	0.01216	0.57731	0.01866	0.5005	0.02553	0.4503	0.01589
	277.93	0.86044	0.02205	0.95293	0.02403	0.88024	0.08285	0.88328	0.0314	0.74	0.04	0.64634	0.03015	0.57411	0.033	0.49437	0.02509	0.44912	0.01932
	278.93	0.85724	0.029	0.93966	0.03963	0.87567	0.0694	0.89731	0.05294	0.76	0.05	0.64356	0.02622	0.56476	0.01876	0.49851	0.02586	0.44806	0.01536
	279.93	0.89928	0.0367	0.95135	0.02989	0.84557	0.05033	0.87251	0.03058	0.75	0.05	0.64896	0.034	0.5828	0.02561	0.51194	0.02086	0.44957	0.01439
	280.93	0.87713	0.01247	0.9473	0.02237	0.86808	0.06854	0.87822	0.04226	0.76	0.03	0.63809	0.02978	0.58967	0.04268	0.50409	0.02786	0.44908	0.01617
	281.93	0.91308	0.02861	0.97356	0.01605	0.87148	0.06325	0.8883	0.03793	0.76	0.03	0.65221	0.01782	0.58071	0.02878	0.49868	0.02616	0.44202	0.01688
	282.93	0.89449	0.04047	0.94317	0.02129	0.8872	0.07228	0.88641	0.03172	0.77	0.02	0.64146	0.02827	0.57589	0.04451	0.50317	0.03032	0.44476	0.02463
	283.93	0.8782	0.05021	0.91937	0.01651	0.86893	0.05515	0.88495	0.03451	0.79	0.04	0.63515	0.01443	0.57208	0.03237	0.49337	0.02821	0.43953	0.01056
	284.93	0.89918	0.02503	0.94503	0.03719	0.87158	0.07222	0.8762	0.02463	0.75	0.04	0.62714	0.02016	0.58247	0.02959	0.49952	0.01759	0.43554	0.01952
	285.93	0.88734	0.02526	0.94272	0.01756	0.85835	0.0631	0.87948	0.04201	0.75	0.05	0.65092	0.02479	0.57368	0.03267	0.49759	0.02242	0.43563	0.02437
	286.93	0.87574	0.03205	0.93833	0.03716	0.86609	0.04289	0.90155	0.04105	0.78	0	0.64478	0.01761	0.57039	0.04006	0.48918	0.03342	0.43086	0.02663
	287.93	0.89672	0.02028	0.95918	0.03487	0.8977	0.09158	0.9017	0.0309	0.75	0.02	0.648	0.02423	0.56924	0.03602	0.48973	0.03117	0.43846	0.01855
	288.93	0.88999	0.03217	0.94831	0.02751	0.8444	0.06981	0.87153	0.01532	0.77	0.03	0.63097	0.02264	0.56594	0.03262	0.49008	0.03422	0.43632	0.02259
	289.93	0.88523	0.02928	0.93112	0.02414	0.88731	0.06604	0.87639	0.01805	0.76	0.03	0.62582	0.02545	0.56276	0.04293	0.48885	0.01989	0.44684	0.01935
	290.93	0.88007	0.01573	0.93636	0.04106	0.85541	0.07383	0.88122	0.03562	0.77	0.02	0.6284	0.02266	0.57621	0.03486	0.48885	0.03306	0.42736	0.01516
	291.93	0.87702	0.04448	0.97487	0.03398	0.87658	0.08293	0.89308	0.04127	0.76	0.07	0.62991	0.02177	0.57565	0.03282	0.48711	0.01912	0.43843	0.01965
	292.93	0.88906	0.04143	0.95792	0.0222	0.8612	0.08063	0.91245	0.01788	0.76	0.03	0.63266	0.02437	0.55544	0.04151	0.49013	0.02739	0.42736	0.02483
	293.93	0.88884	0.03309	0.93904	0.04189	0.87207	0.07172	0.88673	0.04548	0.76	0.04	0.63621	0.02169	0.56367	0.03358	0.489	0.02469	0.43024	0.0108
	294.93	0.87767	0.02304	0.9442	0.0174	0.86163	0.04639	0.89064	0.0237	0.76	0.04	0.63368	0.02366	0.55692	0.04077	0.48136	0.02725	0.43179	0.01997
	295.93	0.90013	0.02619	0.95394	0.0297	0.86135	0.0768	0.89192	0.04268	0.77	0.04	0.6375	0.02517	0.56103	0.04177	0.48831	0.02228	0.43449	0.02048
	296.93	0.88782	0.03781	0.94732	0.03068	0.86966	0.04496	0.88059	0.02432	0.76	0.02	0.64742	0.02755	0.5577	0.03629	0.49542	0.02859	0.43122	0.0259
	297.93	0.86969	0.03106	0.94796	0.01773	0.88594	0.06572	0.89401	0.03088	0.74	0.03	0.64178	0.03114	0.56741	0.03702	0.48987	0.03029	0.42709	0.02533
	298.93	0.8889	0.02711	0.94362	0.03369	0.859	0.07541	0.85107	0.03713	0.76	0.01	0.62823	0.01812	0.56843	0.03897	0.49072	0.02849	0.42171	0.024
	299.93	0.86658	0.01711	0.95355	0.02263	0.85314	0.07696	0.87435	0.0417	0.75	0.01	0.62841	0.02131	0.56405	0.0291	0.48885	0.02937	0.43456	0.01654
	300.93	0.88597	0.03971	0.93818	0.05077	0.88618	0.06757	0.87757	0.01784	0.74	0.04	0.63195	0.01991	0.56579	0.04283	0.48568	0.01954	0.42516	0.01303
	301.93	0.88473	0.0508	0.94383	0.03111	0.8721	0.05157	0.89479	0.0237	0.78	0.01	0.63018	0.02101	0.55149	0.02611	0.48301	0.03549	0.41257	0.0135
	302.93	0.87106	0.02819	0.92213	0.03849	0.84235	0.05302	0.86508	0.01482	0.75	0.01	0.62582	0.03589	0.5486	0.03909	0.47631	0.02478	0.42731	0.01994
	303.93	0.87423	0.0241	0.93812	0.03892	0.86133	0.06032	0.86325	0.0239	0.76	0.04	0.63207	0.0227	0.55723	0.03222	0.4722	0.02304	0.42304	0.01769
	304.93	0.87493	0.03145	0.92986	0.03515	0.85032	0.05459	0.88508	0.01297	0.74	0.04	0.62209	0.02027	0.55112	0.02483	0.47967	0.02708	0.41521	0.02462
	305.93	0.88714	0.03638	0.94193	0.03916	0.87566	0.07959	0.89523	0.02396	0.76	0.04	0.62786	0.04297	0.56156	0.03487	0.46475	0.02509	0.43077	0.01752
	306.93	0.88509	0.03458	0.94921	0.0332	0.87321	0.07575	0.89127	0.01715	0.76	0.04	0.63172	0.02194	0.55597	0.02954	0.48319	0.02965	0.41616	0.01484
	307.93	0.86125	0.01883	0.94077	0.03913	0.8459	0.06157	0.87253	0.04136	0.75	0.02	0.61351	0.02765	0.55043	0.04341	0.47492	0.03143	0.42321	0.01352
	308.93	0.85828	0.02406	0.93765	0.04421	0.84853	0.09024	0.87722	0.03829	0.76	0.04	0.62343	0.02703	0.55125	0.04816	0.47899	0.02692	0.42856	0.01152
	309.93	0.87606	0.01856	0.92602	0.04245	0.85942	0.06847	0.88174	0.03072	0.76	0.04	0.62405	0.03006	0.55905	0.03548	0.47942	0.02705	0.41958	0.01076
	310.93	0.88518	0.02239	0.92639	0.05954	0.8718	0.07431	0.88558	0.0366	0.74	0.01	0.61164	0.02967	0.55188	0.03539	0.46503	0.01913	0.41604	0.01679
	311.93	0.86477	0.0342	0.9388	0.03772	0.87599	0.06771	0.87657	0.03175	0.77	0.02	0.61309	0.01288	0.54784	0.03595	0.46592	0.01969	0.41756	0.01893
	312.93	0.84832	0.02562	0.93253	0.02441	0.85087	0.06177	0.90865	0.02499	0.77	0.08	0.63671	0.01669	0.55534	0.04571	0.4771	0.03467	0.42218	0.02772
	313.93	0.89043	0.03982	0.9177	0.0482	0.87504	0.0812	0.91097	0.039	0.75	0.02	0.62152	0.01357	0.54862	0.04074	0.46869	0.01766	0.41309	0.01258
	314.93	0.89598	0.0083	0.94454	0.02449	0.86269	0.05485	0.8669	0.03406	0.73	0.03	0.61335	0.03367	0.54141	0.03706	0.46915	0.01475	0.41169	0.01359
	315.94	0.89406	0.03164	0.92853	0.01912	0.84682	0.06829	0.89003	0.03152	0.75	0.04	0.62186	0.01192	0.54937	0.04163	0.46864	0.01436	0.41224	0.02139
	316.93	0.89362	0.03393	0.93594	0.0207	0.84876	0.05214	0.87361	0.03181	0.73	0.04	0.61368	0.02242	0.54751	0.03333	0.46595	0.02785	0.4026	0.01838
	317.93	0.87715	0.03888	0.93572	0.04466	0.85293	0.09334	0.87674	0.01999	0.73	0.02	0.62415	0.02812	0.54977	0.03494	0.4749	0.02559	0.40396	0.02095

## Sheet: Fig. 4h
	Fig. 4h: Normalized initial rates of red Eos (single compartments)
		buffer	A	p97	p97-cPA	A_rel	A(p97)	A_L41(p97)	A_L1(p97)	A_L4(p97)
	exp. 1						0.632868	0.684413	0.870947	0.980586
							0.672703	0.720033	0.851022	0.954393
							0.639809	0.697789	0.838876	0.948682
							0.634849	0.687193	0.876768	1
							0.608058	0.675858	0.788907	0.971282
	exp. 2					0.245166	0.586578
						0.234097	0.637657
						0.264479	0.436416
	exp. 3	4.51516e-05	-0.000480675		-0.00725904
		7.04993e-05	5.49995e-05		-0.00805554
		2.22505e-05	-1.18522e-05		-0.00912135
	exp. 4	0.00723254	0.00899768	0.0121064	-0.00400747
		0.0098167	0.00723844	0.007753	-0.00840859
		0.00897929	0.00838211	0.012774	-0.00580976
		0.00899599	0.00693686	0.00690628	-0.00673804
		0.00767604	0.010269	0.00958342	0.009
	exp. 5	-0.0117646		0.00491464
		-0.0137997		-0.00912135
		-0.00952028		0.00639447
		-0.0113259		-0.00833291
		-0.00728634		0.00683371
	exp. 6				-0.00912135	0.353138	0.637657
	exp. 7					0.187198	0.637657

## Sheet: Fig. 4i
	Fig. 4i: MM parameters aCt
		Km [uM]	kcat [s^-1]
	aCt	39.7	7.6
		38.3	4.788
		35.07	2.976
	aCt-cPA	62.48	3.1
		44.13	0.89
			5.58
	B(act)	57.6	12.86
		66.4	13.62
	B6(aCt)	62.4	38.66
		62.2	18.56
		53.69	38.2

## Sheet: Fig. 5e
	Fig. 5e: Relative fluorescence intensity of green Eos vs time (chimera)
	time	Buffer	STD	AB	STD	A(p97)+B(aCt)	STD	A(p97)/B(aCt)	STD
equilibration	0	0.985035	0.01019	1.00335	0.0119	0.995785	0.01906	0.993185	0.01034
	1	0.99629	0.00959	1.00902	0.00642	1.01209	0.01816	0.998125	0.01113
	2	0.996607	0.00914	1.00895	0.00768	1.01297	0.01352	0.997945	0.01364
	3	0.99427	0.01147	1.00877	0.01019	1.01064	0.01385	0.99955	0.00865
	4	0.996033	0.0092	1.00687	0.00707	1.00286	0.01659	0.9958	0.00426
	5	0.995702	0.01172	1.00635	0.01038	1.01099	0.0166	1.00015	0.00313
	6	0.99311	0.01243	1.00882	0.01069	1.01206	0.01293	1.001	0.00519
	7	0.998975	0.01276	1.00775	0.01076	1.01399	0.01647	1.0012	0.0053
	8	0.998737	0.00878	1.00735	0.00641	1.01466	0.01298	1.00373	0.0066
	9	0.990347	0.00974	1.00299	0.00831	1.01224	0.01374	0.99565	0.000442037
	10	0.995212	0.0099	1.00279	0.00905	1.01275	0.0156	0.99889	0.00926
	11	0.989828	0.0102	1.00829	0.01082	1.01492	0.01721	0.999075	0.00348
	12	0.985275	0.00883	1.00679	0.01209	1.01309	0.01956	0.9976	0.00337
	13	0.985527	0.01238	1.00936	0.00868	1.01442	0.01617	1.00031	0.00253
	14	0.989603	0.00586	1.00433	0.01076	1.01394	0.01562	0.99035	0.00735
	15	0.986995	0.00822	1.00091	0.01018	1.01051	0.01297	0.995935	0.00485
	16	0.993638	0.01075	0.997825	0.00954	1.0114	0.01416	0.990105	0.00366
	17	0.974722	0.01263	0.99882	0.00973	0.994425	0.01625	0.988315	0.00509
	18	0.981495	0.01022	0.996113	0.00958	0.98218	0.01519	0.970605	0.00381
	19	0.979393	0.00889	0.992788	0.01092	1.0021	0.01575	0.98654	0.00593
	20	0.976857	0.01142	0.989555	0.00943	1.00408	0.01446	0.97766	0.00622
	21	0.98099	0.01482	0.992587	0.01068	0.98417	0.01744	0.981035	0.01033
	22	0.983248	0.01211	0.989213	0.00828	0.99366	0.0151	0.978665	0.00445
	23	0.976332	0.00657	0.990797	0.00719	0.9834	0.01552	0.977355	0.01136
	24	0.976672	0.01154	0.987447	0.01085	0.9869	0.01672	0.975375	0.0048
	25	0.97691	0.01163	0.990468	0.00905	0.989905	0.01326	0.974445	0.00417
	26	0.978887	0.00697	0.988868	0.009	0.98837	0.0133	0.98418	0.00585
	27	0.97471	0.01002	0.993453	0.00938	0.989895	0.01544	0.97126	0.00816
	28	0.98286	0.00989	0.992787	0.01174	1.00279	0.01589	0.98802	0.01046
add. ATP	29	0.972137	0.00691	0.99414	0.0095	0.995025	0.01381	0.98369	0.00543
	30	0.96922	0.00945	0.965735	0.01747	1.00296	0.01494	0.893505	0.00821
	31	0.99293	0.03428	0.976552	0.03841	1.01507	0.02144	0.892545	0.00403
	32	0.98407	0.03482	0.97177	0.03632	1.02224	0.02084	0.897425	0.01067
	33	0.985612	0.02339	0.973272	0.00985	0.996595	0.02713	0.89016	0.00485
	34	0.976653	0.01074	0.972602	0.02689	1.0003	0.02948	0.8844	0.00568
	35	0.984015	0.02641	0.975865	0.03549	1.00868	0.03109	0.887335	0.00596
	36	0.98483	0.03638	0.967372	0.01955	0.998755	0.0112	0.88261	0.00783
	37	0.986198	0.03263	0.97261	0.01917	0.99731	0.00805	0.900415	0.00814
	38	0.986595	0.03531	0.974462	0.014	0.99765	0.01708	0.89717	0.00662
	39	0.993545	0.03745	0.97896	0.0164	1.00507	0.01586	0.897315	0.00436
	40	0.991498	0.03232	0.971262	0.0214	1.00354	0.01502	0.910095	0.00165
	41	0.991903	0.0363	0.97346	0.0172	1.00995	0.01486	0.905975	0.00732
	42	0.989865	0.03432	0.975493	0.01946	1.01851	0.01293	0.914385	0.00733
	43	0.991458	0.03407	0.973993	0.01915	1.00957	0.01338	0.91031	0.0049
	44	0.991948	0.03668	0.972702	0.01636	0.999095	0.00949	0.920995	0.00706
	45	0.986365	0.03472	0.975017	0.02025	1.00868	0.01007	0.914835	0.00639
	46	0.99245	0.03249	0.971315	0.01669	1.00518	0.01414	0.90103	0.00742
	47	0.98371	0.01515	0.969878	0.0207	0.99877	0.00905	0.91023	0.01368
	48	0.98971	0.033	0.977338	0.01609	1.01761	0.00939	0.89962	0.0074
	49	0.992603	0.03144	0.976298	0.01907	1.00997	0.01241	0.90555	0.00631
	50	0.986833	0.03167	0.97953	0.03821	1.00015	0.01152	0.905575	0.00929
	51	0.984173	0.01489	0.978927	0.0194	1.00723	0.01159	0.911835	0.00476
	52	0.992462	0.03328	0.978112	0.01945	1.00758	0.0112	0.904765	0.00392
	53	0.99123	0.03141	0.980662	0.01646	0.996325	0.01219	0.90529	0.00835
	54	0.989352	0.03486	0.978443	0.01981	1.00384	0.01035	0.90082	0.00722
	55	0.989215	0.03433	0.973042	0.01512	1.00148	0.01205	0.897435	0.00807
	56	0.98454	0.03301	0.972323	0.01707	1.00479	0.01166	0.90894	0.00522
	57	0.988173	0.03342	0.975435	0.02018	1.01024	0.0127	0.91352	0.00555
	58	0.988227	0.03629	0.97554	0.01841	1.00368	0.0139	0.904615	0.01047
	59	0.979575	0.03162	0.970648	0.01841	1.00032	0.00904	0.916215	0.00579
	60	0.976345	0.01233	0.97066	0.01653	1.00914	0.01133	0.903135	0.00507
	61	0.975462	0.01152	0.967765	0.02041	1.00039	0.00913	0.89998	0.00848
	62	0.981302	0.03254	0.96532	0.01862	0.99948	0.0114	0.905345	0.00766
	63	0.967182	0.03193	0.949675	0.02025	0.99593	0.01301	0.90673	0.00831
	64	0.962855	0.034	0.94939	0.01882	0.97515	0.00862	0.88643	0.00892
	65	0.965648	0.03309	0.95194	0.01875	0.97832	0.01866	0.901705	0.00778
	66	0.98947	0.03593	0.972915	0.02059	1.00181	0.01215	0.91305	0.00883
	67	0.985673	0.01767	0.978663	0.02637	1.00951	0.01313	0.9119	0.00775
	68	0.990927	0.03444	0.974948	0.01837	1.0072	0.01379	0.916885	0.01093
	69	0.974318	0.01961	0.969307	0.01871	1.00449	0.01412	0.91878	0.00739
	70	0.991623	0.04002	0.982548	0.02887	0.999065	0.01448	0.910975	0.00752
	71	0.990233	0.03308	0.963563	0.01841	1.01267	0.01395	0.89077	0.00929
	72	0.977557	0.01516	0.978823	0.03566	1.00152	0.01116	0.912485	0.00582
	73	0.979523	0.01801	0.972057	0.01813	0.995025	0.01746	0.90417	0.00967
	74	0.988962	0.03761	0.974165	0.03596	1.00114	0.01415	0.908115	0.00662
	75	0.983995	0.03984	0.975617	0.01999	1.00113	0.01133	0.902805	0.00899
	76	0.993503	0.03671	0.97406	0.01556	1.01791	0.01578	0.91064	0.00766
	77	0.988972	0.0361	0.977947	0.01441	1.01763	0.01451	0.88986	0.00389
	78	0.995095	0.03338	0.971737	0.0158	1.01371	0.01037	0.905135	0.00851
	79	0.995348	0.0323	0.978152	0.01768	1.01759	0.01515	0.918445	0.00553
	80	0.995852	0.03734	0.97646	0.01477	1.01463	0.01183	0.91502	0.00686
	81	0.989402	0.03463	0.977802	0.01775	1.01315	0.0112	0.895585	0.00654
	82	0.990128	0.03561	0.98016	0.01848	1.02065	0.01128	0.91967	0.0109
	83	0.99435	0.03633	0.975513	0.01958	1.0156	0.01362	0.91169	0.00977
	84	0.985875	0.01605	0.982338	0.01906	1.01604	0.01385	0.91997	0.01025
	85	0.99419	0.03408	0.979823	0.01868	1.01052	0.01548	0.91798	0.00716
	86	1.00429	0.03792	0.985805	0.01944	1.02366	0.01345	0.91968	0.00455
	87	1.00765	0.03045	0.994762	0.01628	1.03077	0.01359	0.923935	0.00849
	88	1.00197	0.03412	0.988883	0.01875	1.02952	0.01133	0.924655	0.007
	89	0.999768	0.01706	0.991792	0.0196	1.0318	0.01322	0.927545	0.00464
	90	1.00553	0.03635	0.993552	0.0168	1.03749	0.02596	0.924915	0.00589
	91	1.01022	0.03582	0.992708	0.01943	1.03215	0.00982	0.925885	0.00762
	92	1.00854	0.03398	1.00628	0.04394	1.03404	0.00843	0.919245	0.00916
	93	1.013	0.03537	0.99254	0.01656	1.04105	0.03103	0.92577	0.00707
	94	1.01134	0.03684	1.00154	0.01521	1.0292	0.01061	0.925005	0.00645
	95	1.0092	0.03445	0.99588	0.0181	1.02046	0.01126	0.926625	0.00666
	96	1.00619	0.03283	0.993133	0.01615	1.02938	0.01519	0.924545	0.00579
	97	0.999568	0.01603	0.992775	0.0182	1.02516	0.01121	0.925615	0.00903
	98	0.993518	0.01771	0.989778	0.01516	1.02466	0.01036	0.925925	0.00748
	99	0.995795	0.01656	0.994527	0.01789	1.02386	0.01711	0.920745	0.00765

## Sheet: Fig. 5f
	Fig. 5f: Proteomics profile of I3mEos digestion
	Sample	1	2	3	4
	LFQ Intensity [log2]	21.3872	20.9182	27.6829	27.9438	exp. 1
		20.9167	20.0563	28.258	28.0319
		21.6359	19.5738	28.2637	28.3193
		21.3703	19.4687	28.2007	26.7568
		21.0735	20.0078	24.4797	25.5325	exp. 2
		20.6225	20.158	25.04	25.3167
		21.0422	19.7428	25.5585	24.3076
		20.7846	19.7233	25.5465	24.2201
	Statistics
	Number of values	8	8	8	8
	Minimum	20.62	19.47	24.48	24.22
	Maximum	21.64	20.92	28.26	28.32
	Range	1.013	1.449	3.784	4.099
	Mean	21.1	19.96	26.63	26.3
	Std. Deviation	0.3397	0.4571	1.62	1.684

## Sheet: Fig. 5g
	Fig. 5g: Proteomics profile of aCt digestion
	Sample	1	2	3	4
	LFQ Intensity [log2]	14.8683		17.4994	18.0916	exp. 1
		14.8658		18.6064	17.9396
		14.5842		18.792	18.2754
		15.0336		18.6084	15.9935
		13.8706		17.2925	17.2783	exp. 2
		14.7367		17.4881	17.3869
		15.2832		17.2964	17.6172
		14.4041		17.4008	17.4627
	Statistics
	Number of values	8		8	8
	Minimum	13.87		17.29	15.99
	Maximum	15.28		18.79	18.28
	Range	1.413		1.5	2.282
	Mean	14.71		17.87	17.51
	Std. Deviation	0.4305		0.6658	0.7062

## Sheet: ED Fig. 1a
	ED Fig. 1a: Relative fluorescence intensity of red Eos vs time (multi-compartments)
	time	A	STD	A(p97)	STD	A(p97)B	STD	AB(p97)	STD	AB(p97)C	STD
	0	1	0	1	0	1	0	1	0	1	0
	0.97	1.01	0.04	1.02	0.03	1	0.05	1.02	0.02	0.99	0.03
	1.97	1	0.02	0.99	0.01	1	0.03	0.98	0.04	1	0.05
	2.97	1	0.02	1	0.03	1.02	0.02	1.01	0.07	0.99	0.03
	3.97	1.01	0.02	1.01	0.01	1	0.03	0.98	0.05	1	0.03
	4.97	1.01	0.03	1	0.02	1.01	0.01	1.02	0.04	1.01	0.04
	5.97	1.03	0.02	1.01	0.03	1	0.06	1.01	0.07	1	0.03
	6.97	1	0.03	1.02	0.02	1.03	0.02	1	0.04	0.99	0.03
	7.97	1	0	1.02	0.04	1.03	0.04	1.02	0.06	1	0.03
	8.97	1	0.02	1.01	0.02	1.01	0.04	1.01	0.04	0.99	0.02
	9.97	0.98	0.01	1	0.03	1.01	0.02	1.01	0.06	1	0.03
	10.97	1.01	0.03	1	0.01	1	0.06	1	0.07	1.01	0.06
	11.97	1	0.04	1.01	0.01	1	0	1.01	0.06	1	0.03
	12.97	1.01	0	1.01	0.02	1.01	0.03	1.01	0.05	1.01	0.03
	13.97	0.98	0.03	1	0.01	1	0.05	1.01	0.05	1.01	0.02
	14.97	0.99	0.02	1.01	0.02	1.01	0.05	1.01	0.08	1	0.03
	15.97	0.98	0.02	0.97	0.01	1	0.05	1	0.07	0.99	0.02
	16.97	1	0.02	0.98	0.02	1	0.04	0.98	0.05	0.99	0.03
	17.97	1.01	0.02	1.02	0.01	1.03	0.05	1.01	0.07	1.02	0.03
	18.97	1	0.02	1.01	0.02	1.01	0.04	1.02	0.05	1.01	0.03
	18.97	1	0.02	1	0.01	1.01	0.06	0.96	0.02	0.96	0.02
	19.95	1	0.01	1	0.04	0.98	0.07	0.95	0.01	0.97	0.03
	20.95	0.99	0.05	0.99	0.04	0.97	0.06	0.94	0.01	0.96	0.04
	21.95	0.98	0.01	0.98	0.02	1	0.06	0.94	0.03	0.94	0.03
	22.95	0.98	0.02	1	0.02	0.96	0.07	0.96	0.04	0.92	0.03
	23.95	0.99	0.03	0.97	0.04	0.96	0.06	0.93	0.02	0.92	0.04
	24.95	0.98	0.01	0.93	0.02	0.96	0.05	0.94	0.02	0.94	0.03
	25.95	0.98	0.02	0.98	0.03	0.96	0.03	0.93	0.03	0.9	0.05
	26.95	0.96	0.02	0.93	0.03	0.94	0.06	0.93	0.04	0.93	0.02
	27.95	0.97	0.01	0.93	0.04	0.93	0.05	0.92	0.01	0.94	0.03
	28.95	0.97	0.03	0.96	0.01	0.94	0.05	0.92	0.03	0.9	0.07
	29.95	0.96	0.01	0.93	0.03	0.94	0.03	0.91	0.02	0.92	0.04
	30.95	0.97	0.02	0.92	0.03	0.92	0.05	0.9	0.02	0.88	0.02
	31.95	0.96	0.01	0.94	0.02	0.92	0.06	0.9	0.04	0.91	0.02
	32.95	0.96	0.04	0.94	0.03	0.93	0.03	0.9	0.03	0.9	0.02
	33.95	0.95	0.04	0.94	0.02	0.92	0.07	0.89	0.04	0.89	0.04
	34.95	0.96	0.01	0.92	0.04	0.94	0.05	0.89	0.01	0.89	0.03
	35.95	0.93	0.01	0.93	0.03	0.92	0.07	0.89	0	0.87	0.03
	36.95	0.93	0.02	0.95	0.01	0.92	0.04	0.89	0.01	0.88	0.01
	37.95	0.95	0.03	0.91	0.04	0.91	0.05	0.9	0.03	0.85	0.02
	38.95	0.95	0.03	0.93	0.01	0.91	0.05	0.87	0.03	0.9	0.02
	39.95	0.95	0.03	0.9	0.03	0.88	0.03	0.87	0.05	0.85	0.03
	40.95	0.96	0.02	0.9	0.04	0.9	0.06	0.85	0.04	0.88	0.02
	41.95	0.95	0.01	0.91	0.03	0.91	0.03	0.89	0.01	0.87	0.02
	42.95	0.94	0.03	0.9	0.01	0.91	0.07	0.88	0.01	0.87	0.02
	43.95	0.96	0.03	0.91	0.02	0.89	0.07	0.87	0.01	0.84	0.03
	44.95	0.93	0.01	0.89	0	0.9	0.05	0.87	0.01	0.87	0.01
	45.95	0.91	0.01	0.9	0.02	0.9	0.04	0.84	0.01	0.85	0.02
	46.95	0.94	0.01	0.89	0.03	0.87	0.06	0.85	0.02	0.86	0.04
	47.95	0.92	0.01	0.9	0.02	0.89	0.07	0.86	0.03	0.84	0.02
	48.95	0.95	0.01	0.9	0.05	0.86	0.05	0.86	0.04	0.84	0.03
	49.95	0.94	0.01	0.91	0.03	0.88	0.03	0.85	0.01	0.86	0.02
	50.95	0.96	0.02	0.9	0.03	0.88	0.05	0.87	0.01	0.85	0.01
	51.95	0.93	0.03	0.88	0.02	0.87	0.04	0.86	0.04	0.84	0.02
	52.95	0.94	0.03	0.89	0.02	0.87	0.05	0.86	0.02	0.86	0.03
	53.95	0.96	0.02	0.9	0.03	0.88	0.06	0.85	0.02	0.84	0.03
	54.95	0.93	0.03	0.88	0.05	0.87	0.05	0.85	0.04	0.83	0.03
	55.95	0.93	0	0.88	0.04	0.87	0.03	0.82	0.04	0.83	0.02
	56.96	0.91	0.01	0.89	0.02	0.9	0.05	0.83	0.02	0.85	0
	57.95	0.93	0.02	0.9	0.02	0.87	0.04	0.85	0.04	0.86	0.01
	58.96	0.93	0.01	0.88	0.04	0.86	0.05	0.85	0.02	0.82	0.02
	59.96	0.94	0.01	0.89	0.03	0.86	0.03	0.83	0.03	0.84	0.03
	60.95	0.93	0.03	0.87	0.01	0.85	0.05	0.83	0.02	0.83	0.04
	61.96	0.94	0.01	0.88	0.01	0.83	0.04	0.83	0.01	0.81	0.04
	62.96	0.94	0.01	0.88	0.02	0.86	0.03	0.84	0.02	0.81	0.01
	63.96	0.93	0.01	0.89	0.04	0.87	0.05	0.84	0.02	0.82	0.02
	64.96	0.96	0.03	0.87	0.02	0.88	0.04	0.83	0	0.81	0.01
	65.96	0.93	0.04	0.86	0.03	0.85	0.05	0.83	0.03	0.81	0.02
	66.96	0.96	0.01	0.86	0.04	0.85	0.04	0.82	0.05	0.8	0.02
	67.96	0.95	0.01	0.88	0.03	0.84	0.03	0.81	0.02	0.81	0.02
	68.96	0.93	0.01	0.87	0.01	0.84	0.04	0.8	0.02	0.8	0.02
	69.96	0.94	0.01	0.86	0.02	0.85	0.03	0.83	0.01	0.8	0.02
	70.96	0.93	0	0.86	0.03	0.85	0.05	0.83	0.01	0.81	0.05
	71.96	0.93	0.02	0.89	0.02	0.84	0.02	0.84	0.01	0.79	0.01
	72.96	0.94	0.01	0.86	0.03	0.83	0.05	0.82	0.03	0.78	0.02
	73.96	0.94	0.01	0.86	0.01	0.82	0.05	0.82	0.02	0.79	0.03
	74.96	0.92	0.02	0.89	0.01	0.82	0.04	0.83	0.01	0.8	0.03
	75.97	0.93	0.03	0.86	0.02	0.82	0.01	0.8	0.04	0.78	0.03
	76.96	0.92	0.01	0.86	0.02	0.81	0.05	0.79	0.02	0.8	0.03
	77.96	0.95	0.01	0.86	0.02	0.83	0.02	0.79	0.02	0.8	0.03
	78.96	0.94	0.02	0.86	0.03	0.81	0.05	0.8	0.02	0.77	0.02
	79.96	0.92	0.03	0.87	0.03	0.85	0.07	0.81	0.01	0.8	0.02
	80.96	0.9	0.03	0.86	0.02	0.81	0.02	0.82	0.02	0.78	0.01
	81.96	0.92	0.02	0.83	0.03	0.81	0.04	0.83	0.05	0.77	0.01
	82.96	0.95	0.01	0.86	0.02	0.81	0.04	0.79	0.02	0.77	0.01
	83.96	0.93	0.04	0.86	0.05	0.82	0.04	0.8	0.03	0.78	0.01
	84.96	0.93	0.01	0.84	0.03	0.82	0.04	0.79	0.01	0.77	0.02
	85.96	0.91	0.01	0.83	0.01	0.81	0.05	0.8	0.02	0.76	0.01
	86.97	0.92	0.01	0.85	0.01	0.8	0.04	0.8	0.02	0.77	0.02
	87.96	0.93	0.03	0.87	0.03	0.8	0.03	0.79	0.02	0.77	0.03
	88.96	0.93	0.02	0.85	0.02	0.81	0.02	0.78	0.02	0.77	0.04
	89.96	0.93	0.02	0.83	0.02	0.79	0.04	0.78	0.02	0.78	0.01
	90.96	0.94	0.01	0.84	0.02	0.81	0.03	0.8	0.01	0.77	0.01
	91.96	0.92	0.03	0.85	0.01	0.81	0.06	0.79	0.05	0.76	0.04
	92.97	0.94	0.02	0.85	0.02	0.78	0.05	0.81	0.02	0.76	0.02
	93.96	0.93	0.01	0.85	0.03	0.78	0.02	0.81	0.03	0.77	0.01
	94.96	0.93	0	0.84	0.01	0.8	0.02	0.76	0.02	0.76	0.03
	95.96	0.93	0.01	0.85	0.01	0.8	0.03	0.78	0.04	0.74	0.02
	96.96	0.94	0.03	0.86	0.01	0.79	0.03	0.79	0.02	0.76	0.01
	97.96	0.94	0.02	0.84	0.01	0.79	0	0.79	0.01	0.75	0.03
	98.96	0.93	0.01	0.86	0.01	0.77	0.03	0.78	0.02	0.76	0.03
	99.96	0.92	0.02	0.83	0.02	0.78	0.04	0.75	0.01	0.75	0.01
	100.96	0.95	0.03	0.84	0.03	0.77	0.02	0.79	0.01	0.74	0.02
	101.97	0.94	0.02	0.82	0.01	0.78	0.03	0.77	0.01	0.74	0.04
	102.96	0.92	0.01	0.84	0.01	0.78	0.03	0.77	0	0.74	0.03
	103.97	0.93	0.02	0.83	0.01	0.78	0.04	0.77	0.01	0.74	0.02
	104.97	0.95	0.03	0.82	0.01	0.78	0.03	0.78	0.02	0.73	0.02
	105.96	0.92	0.04	0.82	0.03	0.77	0.02	0.75	0.01	0.74	0.03
	106.96	0.92	0.01	0.85	0.02	0.77	0.03	0.76	0	0.76	0.03
	107.96	0.94	0.04	0.83	0.02	0.76	0.05	0.75	0.01	0.74	0.02
	108.96	0.96	0.01	0.85	0.01	0.77	0.02	0.76	0.03	0.71	0.02
	109.96	0.93	0.02	0.81	0.04	0.79	0.02	0.74	0.01	0.71	0.03
	110.96	0.93	0.01	0.82	0.01	0.78	0.03	0.76	0.03	0.73	0.02
	111.96	0.92	0.03	0.84	0.02	0.77	0.03	0.74	0	0.71	0.01
	112.96	0.91	0.01	0.84	0.02	0.74	0.02	0.75	0.03	0.72	0.05
	113.97	0.94	0.04	0.83	0.03	0.76	0.03	0.76	0.02	0.72	0.02
	114.97	0.95	0.04	0.83	0.02	0.77	0.01	0.75	0.01	0.72	0.02
	115.96	0.91	0.01	0.83	0.01	0.75	0.03	0.76	0.05	0.73	0.02
	116.96	0.93	0.01	0.84	0.01	0.76	0.03	0.74	0.02	0.71	0.01
	117.97	0.94	0.01	0.81	0.01	0.74	0.03	0.76	0.01	0.72	0.02
	118.97	0.92	0	0.82	0.01	0.74	0.01	0.74	0.01	0.7	0.04
	119.97	0.92	0.02	0.82	0.02	0.75	0.04	0.74	0.03	0.72	0
	120.97	0.93	0.02	0.82	0.03	0.75	0.02	0.73	0.01	0.69	0.02
	121.97	0.93	0.02	0.82	0.02	0.75	0.02	0.76	0	0.7	0.02
	122.97	0.93	0.04	0.82	0.02	0.74	0.02	0.74	0.02	0.71	0.02
	123.96	0.94	0.01	0.82	0.01	0.74	0.03	0.75	0.01	0.69	0.02
	124.97	0.95	0.03	0.82	0.01	0.77	0.02	0.72	0.02	0.7	0.03
	125.97	0.92	0.02	0.82	0.01	0.75	0.03	0.75	0.04	0.72	0.03
	126.97	0.92	0.01	0.83	0.03	0.75	0.02	0.74	0.04	0.69	0.02
	127.97	0.92	0.03	0.82	0.02	0.73	0.02	0.75	0.02	0.68	0.01
	128.97	0.94	0.02	0.81	0.02	0.76	0.05	0.73	0.01	0.68	0.02
	129.96	0.93	0.03	0.81	0.02	0.73	0.04	0.72	0.01	0.7	0.01
	130.96	0.93	0.01	0.81	0.02	0.76	0.03	0.73	0.01	0.7	0.01
	131.96	0.93	0.01	0.82	0.01	0.74	0.03	0.73	0	0.71	0.03
	132.96	0.91	0.01	0.8	0.02	0.74	0.01	0.75	0.01	0.68	0.03
	133.96	0.93	0.03	0.81	0.01	0.72	0.02	0.71	0.01	0.7	0.01
	134.96	0.94	0.02	0.81	0.01	0.74	0.03	0.71	0	0.7	0.01
	135.96	0.92	0.02	0.8	0.03	0.71	0.02	0.73	0.02	0.68	0.02
	136.96	0.94	0	0.8	0.03	0.73	0.02	0.74	0.01	0.7	0
	137.96	0.94	0.02	0.83	0.01	0.73	0.04	0.72	0.02	0.7	0.02
	138.96	0.92	0.02	0.81	0.01	0.71	0.03	0.73	0.02	0.7	0.02
	139.96	0.93	0.02	0.8	0.02	0.73	0.03	0.72	0.03	0.69	0.01
	140.96	0.94	0.04	0.79	0.03	0.71	0.03	0.72	0.02	0.68	0.02
	141.96	0.93	0.01	0.82	0.02	0.72	0.03	0.72	0.03	0.67	0.01
	142.96	0.92	0.02	0.81	0.02	0.72	0.03	0.72	0.02	0.68	0.02
	143.96	0.94	0.03	0.83	0.01	0.72	0.03	0.71	0.02	0.68	0.04
	144.96	0.93	0.05	0.8	0	0.71	0.05	0.69	0.02	0.67	0.01
	145.96	0.91	0	0.82	0.01	0.72	0.02	0.71	0.01	0.69	0.02
	146.96	0.95	0.01	0.83	0.02	0.69	0.01	0.7	0.01	0.68	0.01
	147.96	0.96	0.04	0.78	0.01	0.71	0.02	0.7	0.02	0.66	0.01
	148.96	0.93	0.02	0.8	0.02	0.7	0.04	0.7	0.01	0.69	0.01
	149.96	0.95	0.02	0.79	0.03	0.69	0.01	0.7	0.02	0.66	0.03
	150.96	0.93	0.02	0.8	0.03	0.7	0.03	0.71	0.02	0.67	0.01
	151.96	0.93	0.02	0.81	0.01	0.72	0.02	0.7	0.01	0.67	0.03
	152.96	0.93	0.02	0.79	0.02	0.7	0.03	0.69	0.02	0.66	0.04
	153.96	0.92	0.01	0.78	0.01	0.69	0.04	0.7	0.01	0.66	0.02
	154.96	0.92	0.01	0.8	0.01	0.71	0.04	0.7	0.01	0.65	0.01
	155.96	0.92	0.01	0.8	0.02	0.69	0.03	0.69	0.01	0.67	0.04
	156.96	0.91	0.01	0.8	0.01	0.71	0.02	0.69	0.01	0.65	0.02
	157.96	0.93	0.02	0.79	0.01	0.69	0.01	0.68	0.01	0.66	0
	158.96	0.94	0.01	0.79	0.01	0.7	0.04	0.7	0	0.66	0.02
	159.96	0.94	0.04	0.79	0	0.7	0.03	0.69	0.01	0.67	0.01
	160.96	0.94	0.03	0.78	0.02	0.7	0.01	0.7	0.01	0.66	0.03
	161.96	0.94	0.03	0.8	0.02	0.69	0.03	0.67	0.02	0.65	0.01
	162.96	0.92	0.03	0.8	0.01	0.69	0.03	0.68	0.02	0.64	0.02
	163.96	0.93	0.02	0.78	0.01	0.68	0.02	0.7	0.03	0.65	0.04
	164.96	0.93	0	0.8	0.01	0.69	0.02	0.68	0.02	0.66	0.01
	165.96	0.93	0.03	0.81	0.01	0.68	0.03	0.7	0	0.65	0.03
	166.96	0.94	0.02	0.78	0.02	0.68	0.04	0.7	0.01	0.64	0.02
	167.96	0.92	0.03	0.78	0.03	0.69	0.01	0.7	0.01	0.66	0.02
	168.96	0.92	0.03	0.79	0.03	0.68	0.02	0.68	0.01	0.65	0.02
	169.96	0.95	0.02	0.79	0.01	0.68	0.01	0.67	0.02	0.64	0.01
	170.96	0.93	0.01	0.79	0	0.68	0.03	0.68	0	0.64	0.02
	171.96	0.94	0.02	0.77	0.03	0.68	0.03	0.67	0.01	0.64	0.03
	172.96	0.92	0.02	0.76	0.03	0.68	0.01	0.67	0.03	0.63	0.01
	173.96	0.95	0.02	0.79	0.01	0.65	0.02	0.69	0.03	0.63	0.02
	174.96	0.94	0.02	0.78	0.02	0.68	0.02	0.69	0.03	0.63	0.01
	175.96	0.94	0.02	0.77	0.02	0.67	0.03	0.67	0.01	0.62	0.02
	176.96	0.92	0.01	0.79	0.02	0.67	0.04	0.66	0.01	0.61	0.01
	177.96	0.93	0.01	0.78	0.02	0.67	0.01	0.67	0.01	0.63	0.03
	178.96	0.94	0.02	0.78	0.01	0.65	0.02	0.68	0.02	0.62	0
	179.96	0.93	0.03	0.79	0	0.65	0.01	0.67	0.01	0.63	0.01
	180.96	0.93	0.03	0.8	0.01	0.67	0.02	0.68	0.01	0.64	0.02
	181.96	0.91	0.01	0.78	0.01	0.67	0.01	0.67	0.01	0.62	0.01
	182.96	0.95	0.05	0.78	0.02	0.66	0.01	0.66	0.01	0.63	0.02
	183.96	0.92	0.01	0.78	0.01	0.67	0.01	0.66	0.01	0.62	0.02
	184.96	0.96	0.02	0.78	0.02	0.65	0.03	0.66	0.01	0.63	0.03
	185.96	0.95	0.03	0.77	0.03	0.66	0.02	0.66	0.01	0.62	0.02
	186.96	0.94	0.03	0.76	0.02	0.68	0.02	0.65	0.05	0.61	0.02
	187.96	0.92	0.02	0.76	0	0.65	0.02	0.66	0.01	0.61	0.03
	188.96	0.93	0.03	0.78	0.02	0.63	0.02	0.64	0.02	0.61	0.01
	189.96	0.93	0.01	0.78	0.02	0.66	0.02	0.65	0.03	0.61	0
	190.96	0.92	0.01	0.78	0.01	0.63	0.01	0.65	0.03	0.61	0.01
	191.96	0.95	0.02	0.77	0.01	0.66	0.01	0.66	0	0.62	0.01
	192.96	0.93	0.01	0.77	0.02	0.66	0.01	0.65	0.01	0.61	0.03
	193.96	0.91	0.03	0.77	0.03	0.65	0.01	0.64	0	0.6	0.02
	194.96	0.95	0.03	0.77	0.01	0.64	0.01	0.65	0.02	0.6	0.03
	195.96	0.94	0.04	0.77	0.01	0.65	0.02	0.66	0.02	0.61	0.02
	196.96	0.93	0.03	0.77	0.02	0.65	0.01	0.64	0.02	0.61	0.03
	197.96	0.93	0.01	0.79	0	0.63	0.01	0.63	0.02	0.6	0.03
	198.96	0.92	0.01	0.78	0.02	0.63	0.02	0.64	0.02	0.6	0.03
	199.96	0.93	0.01	0.76	0.02	0.64	0	0.62	0	0.6	0.01
	200.96	0.92	0.02	0.75	0.02	0.64	0.05	0.64	0.03	0.6	0.01
	201.96	0.92	0.02	0.77	0.02	0.65	0.03	0.65	0	0.59	0.02
	202.96	0.94	0.03	0.77	0.02	0.65	0.03	0.63	0.01	0.59	0.02
	203.96	0.94	0.03	0.76	0.02	0.62	0.03	0.64	0.02	0.61	0.02
	204.96	0.91	0.01	0.78	0.02	0.65	0.02	0.63	0	0.58	0.01
	205.96	0.92	0.02	0.76	0.02	0.61	0	0.65	0.02	0.59	0.01
	206.96	0.93	0.02	0.76	0.03	0.64	0.01	0.61	0.01	0.59	0.01
	207.96	0.94	0.02	0.76	0.02	0.63	0.02	0.64	0	0.59	0.02
	208.96	0.93	0	0.77	0.01	0.63	0	0.63	0.01	0.59	0.02
	209.96	0.94	0.01	0.78	0	0.64	0.02	0.63	0.01	0.59	0.01
	210.96	0.93	0.02	0.75	0.01	0.63	0.03	0.63	0.02	0.59	0.04
	211.96	0.95	0.02	0.77	0.03	0.62	0.02	0.65	0.02	0.59	0.02
	212.96	0.92	0.03	0.77	0.02	0.63	0.02	0.61	0	0.6	0.04
	213.96	0.94	0.03	0.74	0.02	0.62	0	0.63	0.02	0.6	0.03
	214.96	0.93	0.03	0.75	0.01	0.63	0.02	0.63	0.02	0.59	0.01
	215.96	0.93	0.02	0.76	0	0.62	0.03	0.62	0.02	0.58	0.01
	216.96	0.93	0.02	0.77	0	0.62	0.01	0.62	0.02	0.58	0.02
	217.96	0.92	0.03	0.76	0.01	0.62	0.02	0.63	0.01	0.58	0.01
	218.96	0.94	0.03	0.76	0.01	0.62	0.03	0.63	0	0.58	0.01
	219.96	0.92	0.02	0.74	0.01	0.61	0.02	0.61	0.01	0.58	0.01
	220.96	0.92	0.01	0.74	0.01	0.61	0.01	0.63	0.01	0.58	0.01
	221.96	0.93	0.01	0.75	0.03	0.61	0.02	0.63	0.01	0.58	0.01
	222.96	0.92	0.03	0.77	0.02	0.6	0.02	0.63	0.01	0.57	0.02
	223.96	0.92	0.03	0.73	0.01	0.62	0.03	0.63	0.01	0.56	0.03
	224.96	0.93	0.02	0.75	0.02	0.6	0.02	0.63	0.02	0.56	0.01
	225.96	0.92	0.02	0.75	0.01	0.6	0.02	0.6	0.01	0.59	0.01
	226.96	0.93	0.04	0.75	0	0.61	0	0.62	0.02	0.58	0.01
	227.96	0.94	0.03	0.76	0.03	0.61	0.01	0.62	0.01	0.58	0.02
	228.96	0.93	0.04	0.75	0.02	0.6	0.01	0.61	0.01	0.58	0.02
	229.96	0.95	0.02	0.73	0.02	0.6	0.01	0.61	0.02	0.57	0.01
	230.96	0.93	0.03	0.74	0.02	0.61	0.01	0.6	0.04	0.58	0.02
	231.96	0.93	0.02	0.73	0.02	0.63	0.01	0.6	0.01	0.57	0.03
	232.96	0.92	0.02	0.75	0.02	0.61	0.01	0.61	0.01	0.55	0.01
	233.96	0.93	0.02	0.73	0.03	0.6	0.03	0.61	0.01	0.57	0.03
	234.96	0.92	0.02	0.75	0.01	0.6	0.03	0.63	0.01	0.56	0.01
	235.96	0.93	0.01	0.76	0.01	0.59	0.01	0.59	0.02	0.56	0.01
	236.96	0.94	0.02	0.75	0.01	0.6	0.02	0.6	0.01	0.55	0.01
	237.96	0.94	0.02	0.73	0	0.62	0.01	0.59	0.03	0.55	0.03
	238.96	0.92	0.03	0.74	0.02	0.6	0	0.6	0.01	0.56	0.02
	239.96	0.95	0.04	0.75	0.01	0.62	0.01	0.61	0.03	0.55	0.02
	240.96	0.94	0.01	0.75	0.01	0.62	0.03	0.61	0.01	0.56	0.02
	241.96	0.92	0.01	0.75	0.02	0.61	0.01	0.59	0.02	0.54	0.02
	242.96	0.93	0.03	0.75	0.01	0.59	0	0.59	0.02	0.56	0.02
	243.96	0.94	0.02	0.76	0.01	0.59	0.01	0.6	0.01	0.56	0.03
	244.96	0.93	0.02	0.72	0.02	0.6	0.02	0.59	0.03	0.55	0.01
	245.96	0.93	0.02	0.74	0.01	0.6	0.02	0.59	0.01	0.56	0.03
	246.96	0.92	0.04	0.73	0.01	0.59	0.02	0.59	0.01	0.55	0.01
	247.96	0.94	0.02	0.73	0.02	0.61	0.01	0.59	0.04	0.53	0.01
	248.96	0.93	0.03	0.75	0.02	0.6	0.01	0.57	0.01	0.55	0.02
	249.96	0.93	0.03	0.77	0.02	0.57	0.02	0.59	0.03	0.55	0.03
	250.96	0.94	0.03	0.75	0.02	0.59	0.01	0.59	0.03	0.55	0.02
	251.96	0.93	0.04	0.72	0.01	0.59	0.02	0.57	0.01	0.55	0.03
	252.96	0.95	0.01	0.72	0.02	0.57	0.02	0.6	0.02	0.54	0.01
	253.96	0.93	0.02	0.72	0.01	0.59	0.01	0.58	0	0.54	0.02
	254.96	0.96	0.01	0.75	0.03	0.59	0.04	0.59	0.02	0.53	0.02
	255.96	0.94	0.02	0.73	0.02	0.58	0.02	0.58	0.02	0.53	0.01
	256.97	0.94	0.01	0.74	0.02	0.57	0.01	0.57	0.02	0.56	0.02
	257.97	0.93	0.02	0.74	0.01	0.58	0.03	0.58	0.01	0.54	0.01
	258.97	0.95	0.03	0.73	0.02	0.58	0.02	0.57	0.01	0.54	0.03
	259.97	0.93	0.01	0.73	0.01	0.6	0.02	0.58	0.01	0.55	0.02
	260.96	0.93	0.01	0.74	0.01	0.59	0.01	0.59	0.02	0.53	0.02
	261.96	0.96	0.02	0.74	0.01	0.58	0.02	0.56	0.01	0.53	0.01
	262.96	0.94	0.01	0.73	0.02	0.57	0.01	0.57	0.02	0.54	0.02
	263.96	0.94	0.02	0.74	0.02	0.55	0.02	0.58	0.02	0.52	0.03
	264.96	0.95	0.02	0.73	0.01	0.59	0	0.56	0.02	0.53	0.01
	265.96	0.94	0.04	0.74	0	0.58	0.02	0.57	0.01	0.53	0.01
	266.97	0.92	0.01	0.72	0.03	0.58	0.02	0.56	0.01	0.53	0.01
	267.97	0.95	0.02	0.75	0	0.56	0.01	0.57	0.02	0.53	0
	268.96	0.95	0.01	0.73	0.03	0.57	0.01	0.58	0.03	0.53	0.02
	269.97	0.93	0.03	0.73	0.02	0.57	0.01	0.57	0.02	0.53	0.03
	270.96	0.95	0.03	0.73	0.03	0.58	0.02	0.57	0	0.53	0.02
	271.96	0.92	0.01	0.73	0.02	0.58	0.03	0.57	0.01	0.55	0.02
	272.96	0.92	0.01	0.72	0.01	0.58	0.04	0.57	0.01	0.52	0.02
	273.96	0.92	0.01	0.73	0.02	0.57	0.01	0.58	0.01	0.53	0.02
	274.97	0.93	0.01	0.73	0.02	0.58	0.02	0.57	0.01	0.53	0.01
	275.96	0.94	0.02	0.73	0.01	0.57	0.02	0.56	0.02	0.54	0.03
	276.97	0.94	0.02	0.72	0.01	0.57	0.02	0.57	0.01	0.53	0.01
	277.97	0.94	0.01	0.74	0.01	0.56	0.03	0.57	0.03	0.52	0.02
	278.96	0.92	0.01	0.73	0.01	0.56	0.02	0.57	0.02	0.52	0.03
	279.96	0.92	0.03	0.73	0.02	0.56	0.01	0.57	0.01	0.51	0.02
	280.96	0.94	0.02	0.71	0.02	0.56	0.01	0.57	0.01	0.52	0.02
	281.97	0.93	0.02	0.73	0.03	0.56	0.02	0.56	0.01	0.52	0.02
	282.96	0.92	0.03	0.74	0	0.56	0.01	0.57	0.02	0.52	0.01
	283.96	0.93	0.05	0.72	0.02	0.55	0.02	0.56	0.01	0.52	0.01
	284.97	0.93	0.04	0.71	0.01	0.57	0.01	0.57	0.02	0.5	0.02
	285.97	0.93	0.02	0.71	0.02	0.58	0.01	0.56	0.02	0.51	0.02
	286.96	0.93	0.01	0.72	0	0.55	0.03	0.56	0.03	0.51	0.01
	287.97	0.94	0.03	0.71	0.01	0.58	0.03	0.56	0.01	0.53	0.02
	288.97	0.93	0.03	0.72	0.03	0.55	0.01	0.56	0.01	0.53	0.03
	289.96	0.94	0.02	0.73	0.01	0.54	0.02	0.56	0.02	0.53	0.02
	290.97	0.97	0.03	0.74	0.02	0.56	0.02	0.57	0.01	0.53	0.01
	291.97	0.95	0.02	0.72	0.01	0.56	0.01	0.56	0.01	0.53	0.01
	292.97	0.92	0.03	0.74	0.01	0.56	0.02	0.57	0.01	0.51	0.01
	293.97	0.94	0.02	0.73	0.01	0.57	0.01	0.56	0.02	0.5	0.02
	294.97	0.94	0.05	0.74	0.02	0.56	0.02	0.56	0.03	0.5	0
	295.97	0.94	0.01	0.71	0.02	0.55	0.01	0.57	0.02	0.51	0
	296.96	0.94	0.02	0.74	0.01	0.56	0.02	0.56	0.02	0.51	0.03
	297.96	0.93	0	0.7	0	0.55	0.03	0.54	0	0.51	0.01
	298.97	0.93	0.01	0.72	0.01	0.55	0.03	0.56	0.01	0.52	0.01
	299.97	0.95	0.03	0.7	0.01	0.53	0.01	0.54	0.03	0.5	0.01
	300.96	0.94	0.03	0.72	0.02	0.56	0.04	0.55	0.01	0.51	0.02
	301.97	0.93	0.02	0.73	0.01	0.55	0.02	0.56	0.01	0.5	0.01
	302.97	0.92	0.01	0.72	0.01	0.55	0	0.55	0	0.53	0.02
	303.97	0.92	0.02	0.7	0.04	0.56	0.01	0.53	0.02	0.5	0.02
	304.97	0.91	0.02	0.72	0.01	0.53	0.02	0.54	0.03	0.5	0.01
	305.97	0.92	0.01	0.73	0.01	0.54	0.03	0.55	0.03	0.5	0.02
	306.97	0.92	0	0.71	0.02	0.55	0.02	0.55	0.02	0.48	0.03
	307.97	0.94	0.01	0.7	0.01	0.56	0.01	0.56	0.02	0.51	0.02
	308.97	0.91	0.02	0.71	0.01	0.54	0.04	0.54	0.02	0.49	0.02
	309.97	0.93	0.01	0.71	0.01	0.55	0.01	0.54	0.03	0.52	0.02
	310.97	0.94	0.01	0.71	0	0.54	0.01	0.55	0.01	0.5	0.02
	311.97	0.92	0	0.72	0.01	0.56	0.01	0.53	0.01	0.49	0.01
	312.97	0.94	0.02	0.7	0.02	0.54	0.01	0.53	0.02	0.49	0.01
	313.97	0.93	0.01	0.71	0.02	0.54	0.01	0.55	0	0.49	0.01
	314.97	0.92	0.01	0.72	0.03	0.53	0.01	0.54	0.01	0.5	0.03
	315.97	0.9	0.02	0.7	0.02	0.54	0.02	0.54	0.02	0.5	0.03
	316.97	0.96	0.04	0.7	0.01	0.53	0.01	0.52	0.01	0.49	0.02
	317.97	0.94	0.02	0.7	0.01	0.54	0.01	0.54	0	0.49	0.01

## Sheet: ED Fig. 1b
	ED Fig. 1b: Normalized initial rates of red Eos (multi-compartments)
		A	A(p97)	A(p97)B	AB(p97)	AB(p97)C
	exp. 1	-0.0450622	0.545269	0.925911	0.94974	0.977006
		-0.00128418	0.449625	0.802771	0.854602	1
		0.0360144	0.365934	0.904246	0.897818	0.901503

## Sheet: ED Fig. 2
	ED Fig.2: Relative fluorescence intensity of red Eos vs time (chimera)
	time	buffer	STD	AB	STD	A(p97)+B(aCt)	STD	A(p97)/B(aCt)	STD
	0	1	0.0565	1	0.03051	1	0.04208	1	0.01819
	1	0.98876	0.06019	0.98923	0.03012	1.00745	0.04164	0.99812	0.00702
	2	0.98853	0.05861	0.99033	0.03061	1.00296	0.05205	0.99273	0.01186
	3	0.9948	0.05333	0.99026	0.02973	1.00416	0.05041	0.99328	0.0155
	4	0.98685	0.05101	0.99732	0.0286	1.00022	0.04602	0.9957	0.01866
	5	0.98371	0.05603	0.99012	0.02869	0.99606	0.05347	0.99008	0.01542
	6	0.98945	0.05409	0.98909	0.02833	0.99781	0.05413	0.97953	0.01389
	7	0.987	0.05349	0.9869	0.02677	0.99255	0.04843	0.98414	0.01702
	8	0.97767	0.05435	0.98457	0.02734	0.98641	0.04558	0.98429	0.02064
	9	0.99037	0.0585	0.98662	0.02687	0.98608	0.0503	0.9789	0.00987
	10	0.98891	0.04931	0.98546	0.02984	0.98521	0.04284	0.97796	0.02125
	11	0.98593	0.05338	0.98361	0.03504	0.99145	0.0412	0.98085	0.01416
	12	0.9805	0.05104	0.98079	0.02923	0.98915	0.04219	0.9739	0.01656
	13	0.9753	0.05383	0.98765	0.03446	0.9874	0.04701	0.97312	0.01385
	14	0.9779	0.05522	0.98566	0.02899	0.99452	0.04734	0.97624	0.01665
	15	0.98432	0.05549	0.97997	0.0267	0.9908	0.05128	0.97492	0.014
	16	0.97805	0.05578	0.981	0.03628	0.99145	0.04931	0.97593	0.01742
	17	0.98562	0.05333	0.98409	0.0325	0.99748	0.04219	0.97882	0.01408
	18	0.97974	0.05119	0.98992	0.03324	0.99288	0.04745	0.97327	0.01858
	19	0.9867	0.05258	0.98326	0.03058	0.99419	0.04723	0.97609	0.01433
	20	0.98708	0.05495	0.98271	0.03335	0.99364	0.04799	0.97484	0.00978
	21	0.98348	0.05822	0.98066	0.03144	0.99014	0.04646	0.97249	0.01084
	22	0.98081	0.05607	0.98196	0.03291	0.97776	0.04416	0.97343	0.01742
	23	0.98218	0.05478	0.97448	0.02928	0.98356	0.05041	0.95952	0.01063
	24	0.98073	0.05162	0.98498	0.03334	0.98586	0.04021	0.9621	0.01255
	25	0.98685	0.0533	0.98155	0.02762	0.9817	0.04197	0.96609	0.0121
	26	0.97706	0.04951	0.97757	0.03631	0.98674	0.04767	0.97242	0.0175
	27	0.98188	0.05064	0.98011	0.03565	0.98543	0.04526	0.96499	0.01701
	28	0.97737	0.04853	0.97942	0.03701	0.98521	0.03802	0.97054	0.01389
	29	0.98264	0.05514	0.9786	0.03048	0.99036	0.0469	0.96749	0.01234
	30	0.98088	0.05269	0.98155	0.03591	0.98674	0.05139	0.96882	0.01625
	31	0.98815	0.05511	0.97544	0.03262	0.98323	0.04021	0.96968	0.01274
	32	0.98387	0.05479	0.98052	0.03403	0.98729	0.0412	0.96773	0.0163
	33	0.98226	0.05466	0.97922	0.03319	0.98302	0.04832	0.96749	0.01828
	34	0.98104	0.05327	0.97949	0.03452	0.9806	0.04109	0.96515	0.0114
	35	0.9792	0.05586	0.97777	0.03094	0.98093	0.0458	0.97062	0.01851
	36	0.97683	0.05452	0.97064	0.03547	0.9748	0.03835	0.96734	0.01071
	37	0.98853	0.04762	0.97544	0.03509	0.98302	0.03956	0.96554	0.01174
	38	0.9909	0.05754	0.97489	0.03529	0.98159	0.03989	0.9714	0.01672
	39	0.99021	0.05376	0.97976	0.02865	0.98203	0.04405	0.96444	0.01097
	40	0.9831	0.05797	0.9797	0.02998	0.98313	0.04295	0.96671	0.01589
	41	0.9802	0.05524	0.96947	0.029	0.98674	0.04241	0.95663	0.02182
	42	0.97721	0.0565	0.97332	0.03313	0.98685	0.04295	0.95882	0.01442
	43	0.98471	0.05434	0.97743	0.03238	0.98477	0.04153	0.96054	0.01838
	44	0.98165	0.0538	0.97153	0.03163	0.98028	0.04164	0.9628	0.01736
	45	0.98532	0.05437	0.97688	0.02874	0.98039	0.0446	0.96171	0.01354
	46	0.98195	0.05625	0.97407	0.03254	0.98159	0.03923	0.96124	0.01635
	47	0.97981	0.0577	0.97441	0.02738	0.98696	0.04219	0.96023	0.01861
	48	0.98761	0.05236	0.97201	0.02984	0.98521	0.04657	0.95976	0.01611
	49	0.98838	0.05722	0.97846	0.0337	0.99047	0.03539	0.95921	0.01604
	50	0.98715	0.05504	0.97174	0.03654	0.98028	0.03594	0.96132	0.01558
	51	0.98822	0.05679	0.97215	0.03416	0.98597	0.04317	0.95866	0.01446
	52	0.99197	0.05639	0.98052	0.02801	0.98992	0.04011	0.96312	0.01433
	53	0.98585	0.05537	0.97743	0.03444	0.98071	0.04011	0.95851	0.01907
	54	0.99121	0.05498	0.9834	0.03215	0.97655	0.04405	0.95874	0.01125
	55	0.98302	0.05603	0.97702	0.02673	0.98356	0.0366	0.96194	0.01508
	56	0.99098	0.05751	0.97565	0.03551	0.984	0.03945	0.95585	0.01534
	57	0.98945	0.05929	0.96673	0.03409	0.98071	0.04098	0.95499	0.00862
	58	0.98777	0.05709	0.97284	0.03104	0.98455	0.04482	0.96023	0.01509
	59	0.99327	0.05119	0.98237	0.02901	0.984	0.04011	0.95468	0.01056
	60	0.99595	0.05577	0.97366	0.02808	0.9863	0.04591	0.95632	0.01805
	61	0.98884	0.05675	0.97963	0.03537	0.98115	0.03704	0.95819	0.01481
	62	0.98777	0.06269	0.98553	0.03401	0.97885	0.03671	0.96179	0.01534
	63	0.987	0.05883	0.97963	0.0356	0.98378	0.04011	0.9639	0.01443
	64	0.98968	0.06146	0.98182	0.03265	0.98795	0.03857	0.9628	0.01656
	65	0.99258	0.06026	0.97695	0.03623	0.99014	0.04536	0.96788	0.01917
	66	0.99113	0.06019	0.97839	0.03371	0.98039	0.04087	0.95843	0.01697
	67	0.98448	0.05706	0.98031	0.03036	0.98773	0.04186	0.96663	0.01713
	68	0.98822	0.06243	0.98031	0.03594	0.98663	0.04295	0.96046	0.01544
	69	0.9867	0.063	0.97585	0.03609	0.98543	0.0378	0.95858	0.01423
	70	0.98868	0.06145	0.97592	0.03366	0.98838	0.04032	0.96312	0.00868
	71	0.99633	0.06338	0.97448	0.02904	0.98685	0.04602	0.95733	0.01875
	72	0.99641	0.06101	0.98237	0.03442	0.9886	0.03791	0.96046	0.01472
	73	0.99862	0.05948	0.98059	0.03834	0.98586	0.03715	0.96007	0.01575
	74	0.99159	0.06062	0.97983	0.03323	0.9874	0.0332	0.96812	0.01255
	75	0.99595	0.06034	0.98347	0.0291	0.98795	0.04208	0.96085	0.01951
	76	0.98639	0.06496	0.97441	0.03437	0.98663	0.03331	0.95585	0.01618
	77	0.99625	0.05702	0.97469	0.03599	0.98028	0.04274	0.95882	0.01658
	78	0.99449	0.05502	0.97627	0.03201	0.9943	0.03967	0.9614	0.01787
	79	0.98226	0.05993	0.97695	0.03278	0.9886	0.04011	0.9553	0.01954
	80	0.98952	0.05601	0.98299	0.038	0.98302	0.03802	0.95616	0.01615
	81	0.99037	0.06011	0.98182	0.03187	0.97962	0.04317	0.95796	0.01564
	82	0.99411	0.06426	0.98031	0.03668	0.99233	0.04252	0.95788	0.01795
	83	0.99396	0.05789	0.98066	0.03916	0.9851	0.0469	0.95382	0.01188
	84	0.9896	0.05821	0.98045	0.03566	0.98148	0.04679	0.9603	0.00919
	85	0.99396	0.06609	0.98388	0.03683	0.98269	0.02871	0.96038	0.01785
	86	0.98868	0.05583	0.98155	0.03634	0.97984	0.03068	0.96218	0.01537
	87	0.99189	0.05774	0.97723	0.03873	0.99058	0.03813	0.95061	0.0131
	88	1.00115	0.06005	0.97846	0.04361	0.9874	0.04547	0.96155	0.02223
	89	0.98524	0.05538	0.9764	0.03299	0.97644	0.03649	0.95593	0.01056
	90	0.98585	0.0561	0.97469	0.03697	0.98104	0.03758	0.95038	0.01416
	91	0.98868	0.06237	0.97846	0.03532	0.97885	0.03561	0.95702	0.02656
	92	0.99579	0.06098	0.97407	0.02595	0.9806	0.03868	0.94811	0.01452
	93	0.98677	0.06133	0.97181	0.03781	0.98192	0.04	0.94952	0.01866
	94	0.99511	0.06212	0.97901	0.04314	0.98104	0.03649	0.95335	0.02098
	95	0.99251	0.06481	0.97332	0.03415	0.98192	0.04131	0.94975	0.01799
	96	0.98884	0.05359	0.97229	0.04188	0.99178	0.03583	0.95694	0.01509
	97	0.98746	0.06042	0.97853	0.03377	0.97918	0.03901	0.95819	0.02106
	98	0.99136	0.0626	0.97338	0.03802	0.98696	0.04	0.95569	0.01859
	99	0.99113	0.06513	0.98285	0.03849	0.98148	0.04701	0.95772	0.02116
	100	0.99748	0.05907	0.97579	0.03822	0.97863	0.04153	0.95194	0.01511
	101	0.99067	0.06005	0.98031	0.04062	0.98586	0.03912	0.96241	0.01505
	102	0.99006	0.05872	0.98285	0.03435	0.98707	0.03901	0.95194	0.01967
	103	0.99557	0.06353	0.98738	0.03644	0.98543	0.03474	0.95585	0.01633
	104	0.98975	0.0605	0.98354	0.03502	0.98674	0.03912	0.95538	0.01021
	105	0.98907	0.0584	0.97771	0.03641	0.98192	0.03057	0.95749	0.01854
	106	0.99641	0.06294	0.98566	0.04215	0.99014	0.03989	0.95296	0.0174
	107	0.99388	0.06054	0.98374	0.03883	0.99255	0.03616	0.95561	0.01329
	108	0.99434	0.05565	0.9764	0.03457	0.98729	0.03704	0.95608	0.01586
	109	0.99327	0.06452	0.98278	0.03776	0.98543	0.03802	0.95632	0.0244
	110	1.00099	0.06172	0.97716	0.03708	0.97907	0.03934	0.95319	0.01131
	111	0.99526	0.06811	0.97565	0.03952	0.99123	0.032	0.95757	0.01901
	112	0.98952	0.06198	0.98196	0.04304	0.98948	0.03945	0.95757	0.01603
	113	0.99037	0.06902	0.9788	0.036	0.984	0.03835	0.95382	0.02114
	114	0.99075	0.06835	0.97853	0.04136	0.9886	0.04493	0.95421	0.0178
	115	0.98914	0.06454	0.97812	0.045	0.97885	0.03189	0.95054	0.0116
	116	0.99526	0.06471	0.97736	0.03818	0.98849	0.03496	0.95554	0.01278
	117	0.98876	0.06054	0.97668	0.04131	0.98313	0.0366	0.95397	0.01874
	118	0.99197	0.069	0.97901	0.04344	0.98039	0.03846	0.95366	0.01561
	119	0.99503	0.06535	0.97853	0.04263	0.98543	0.03846	0.95265	0.01728
	120	0.99434	0.0637	0.9762	0.04174	0.97776	0.0389	0.9485	0.017
	121	0.99243	0.06242	0.97524	0.03899	0.98006	0.04252	0.95507	0.02134
	122	0.9909	0.0589	0.9762	0.03666	0.98334	0.03901	0.95077	0.01876
	123	0.98685	0.06183	0.98326	0.03845	0.98729	0.0366	0.95218	0.01577
	124	0.99503	0.06372	0.97428	0.04067	0.97841	0.04	0.95694	0.01695
	125	0.99618	0.06162	0.97963	0.04287	0.98378	0.04339	0.95304	0.01216
	126	0.99128	0.06403	0.97935	0.03558	0.97885	0.03868	0.9485	0.01398
	127	0.98845	0.06493	0.97729	0.03394	0.97962	0.03375	0.95218	0.01777
	128	0.99709	0.06943	0.97771	0.03399	0.97929	0.03496	0.95632	0.01945
	129	0.99503	0.06723	0.9751	0.03433	0.97962	0.03791	0.94749	0.0129
	130	0.99358	0.06579	0.97723	0.03954	0.98247	0.0355	0.95225	0.01143
	131	0.99625	0.06649	0.9786	0.03863	0.97852	0.03397	0.94632	0.01165
	132	0.99167	0.06738	0.97812	0.04016	0.9771	0.03145	0.94577	0.01688
	133	0.99182	0.06231	0.97092	0.03492	0.98006	0.02959	0.94561	0.01173
	134	0.99579	0.06458	0.97928	0.03942	0.98093	0.03419	0.94522	0.0156
	135	0.99297	0.06321	0.97825	0.03683	0.97151	0.03901	0.94616	0.02055
	136	0.99304	0.06963	0.97757	0.04233	0.98345	0.03145	0.95194	0.02081
	137	0.98907	0.05781	0.97716	0.03732	0.97447	0.03276	0.95014	0.01756
	138	0.99694	0.05811	0.97723	0.03872	0.9783	0.03572	0.94835	0.01691
	139	0.99228	0.05614	0.97681	0.03662	0.98148	0.03408	0.94639	0.01616
	140	0.99289	0.07062	0.98463	0.04157	0.98455	0.03561	0.95515	0.01465
	141	0.99763	0.06316	0.97791	0.0437	0.98356	0.03704	0.94546	0.01957
	142	0.99358	0.06894	0.98306	0.03698	0.97272	0.03671	0.94905	0.01838
	143	0.99495	0.0734	0.9775	0.0395	0.98433	0.03758	0.95335	0.01955
	144	0.99258	0.06526	0.98114	0.03838	0.97381	0.04241	0.94975	0.01471
	145	0.99472	0.06549	0.97489	0.03946	0.97885	0.03846	0.94874	0.02028
	146	0.99059	0.06761	0.97777	0.0408	0.97545	0.03769	0.9485	0.02035
	147	0.99648	0.06478	0.97695	0.03446	0.97524	0.03901	0.94483	0.01316
	148	0.99258	0.06811	0.97874	0.03965	0.97545	0.03616	0.9435	0.01768
	149	0.99128	0.0602	0.9727	0.03893	0.97545	0.04405	0.94272	0.01567
	150	0.99633	0.06463	0.97407	0.03891	0.96833	0.04328	0.93983	0.01709
	151	0.9909	0.06116	0.97983	0.03643	0.97425	0.03956	0.95194	0.01434
	152	0.99855	0.07149	0.97839	0.03901	0.97381	0.03408	0.94608	0.01596
	153	0.9922	0.06278	0.97627	0.03815	0.97776	0.0446	0.94327	0.01801
	154	0.99212	0.06496	0.98018	0.03998	0.97326	0.03594	0.94241	0.01658
	155	0.98884	0.06027	0.97194	0.03522	0.9817	0.03934	0.94256	0.02509
	156	0.99809	0.06465	0.97784	0.04186	0.97348	0.03901	0.95085	0.0187
	157	0.99488	0.07049	0.97784	0.03908	0.97052	0.0332	0.946	0.01781
	158	0.99113	0.06277	0.97428	0.04163	0.96976	0.03682	0.94639	0.01219
	159	0.99289	0.05714	0.98038	0.03944	0.97841	0.03123	0.93928	0.01802
	160	0.99105	0.05731	0.97853	0.04818	0.97962	0.0423	0.93983	0.01472
	161	0.99228	0.06892	0.97572	0.04524	0.9828	0.03649	0.94577	0.02012
	162	0.99549	0.06739	0.9823	0.04051	0.9806	0.03167	0.94194	0.01347
	163	0.99411	0.05844	0.98168	0.04488	0.98444	0.04054	0.94374	0.01505
	164	0.99189	0.05987	0.97935	0.04006	0.97293	0.04394	0.95132	0.02055
	165	0.9935	0.07331	0.98463	0.0408	0.9771	0.03934	0.95702	0.01493
	166	0.99878	0.0638	0.98463	0.04454	0.98718	0.03408	0.94452	0.01035
	167	0.98662	0.06728	0.98114	0.03429	0.97819	0.03539	0.9496	0.02167
	168	0.98264	0.05971	0.98038	0.04214	0.98028	0.03419	0.94335	0.01507
	169	0.99044	0.06673	0.98457	0.04147	0.97589	0.04076	0.94866	0.02018
	170	0.99113	0.06864	0.98168	0.03676	0.97754	0.03605	0.94155	0.02017
	171	0.99832	0.06071	0.97805	0.04243	0.97173	0.03923	0.94475	0.01676
	172	0.99702	0.0609	0.98367	0.03994	0.9817	0.03737	0.94358	0.01924
	173	0.99189	0.0696	0.97805	0.04056	0.97359	0.03298	0.94725	0.0199
	174	0.98975	0.06637	0.97524	0.04037	0.98017	0.03802	0.95007	0.02428
	175	0.99182	0.06327	0.97983	0.04022	0.97666	0.04372	0.94296	0.02681
	176	0.98746	0.06361	0.97976	0.039	0.97787	0.04799	0.941	0.01708
	177	0.99029	0.06358	0.98395	0.04855	0.98608	0.03912	0.94561	0.01459
	178	0.99411	0.06639	0.97805	0.03939	0.97151	0.03419	0.94632	0.01876
	179	0.99518	0.06538	0.97222	0.04452	0.98039	0.0389	0.94507	0.01597
	180	0.99059	0.06382	0.97496	0.04182	0.98203	0.03419	0.94124	0.01572
	181	0.98647	0.07125	0.97963	0.04331	0.96965	0.03758	0.93592	0.01623
	182	0.9867	0.06012	0.97901	0.0408	0.97808	0.03813	0.94256	0.02062
	183	0.9867	0.06095	0.98196	0.04184	0.98247	0.03309	0.93795	0.01527
	184	0.99503	0.06612	0.9764	0.03918	0.96844	0.0366	0.94444	0.01267
	185	0.99388	0.06287	0.97942	0.04011	0.9748	0.03441	0.93491	0.014
	186	0.98914	0.0662	0.97579	0.03318	0.97611	0.03353	0.94256	0.01843
	187	0.99847	0.0609	0.97537	0.03504	0.9737	0.03923	0.94038	0.01864
	188	0.99067	0.06418	0.97338	0.0443	0.97392	0.03945	0.92615	0.01767
	189	0.99297	0.06689	0.97544	0.03537	0.97085	0.04449	0.93663	0.01133
	190	0.9922	0.06415	0.98011	0.04156	0.97567	0.04339	0.93194	0.01725
	191	0.99205	0.0662	0.97949	0.04287	0.98159	0.03945	0.94561	0.0155
	192	0.98891	0.06253	0.97434	0.04202	0.97502	0.03375	0.93678	0.02361
	193	0.99572	0.06701	0.98621	0.04605	0.97973	0.03693	0.94225	0.01981
	194	0.99235	0.05855	0.97839	0.04234	0.97556	0.03649	0.93905	0.01884
	195	0.9844	0.06246	0.97695	0.03498	0.97436	0.04558	0.93834	0.01708
	196	0.99312	0.06234	0.97894	0.03769	0.97995	0.0378	0.93702	0.01618
	197	0.99082	0.06194	0.97771	0.0373	0.97206	0.0435	0.93631	0.01328
	198	0.988	0.06849	0.97976	0.04085	0.97118	0.03496	0.93866	0.01991
	199	0.99136	0.06085	0.97668	0.04338	0.96987	0.03561	0.93608	0.01686
	200	0.98937	0.06556	0.97469	0.03679	0.96757	0.03682	0.9342	0.01525
	201	0.98647	0.06262	0.97702	0.03939	0.97228	0.0378	0.93428	0.01537
	202	0.98624	0.06281	0.97805	0.03902	0.96998	0.04011	0.93639	0.01102
	203	0.98333	0.06303	0.97661	0.04302	0.9737	0.03967	0.93616	0.01979
	204	0.98891	0.05862	0.97997	0.0425	0.97304	0.03616	0.93147	0.01421
	205	0.99159	0.06141	0.97825	0.03447	0.97633	0.03813	0.94124	0.01844
	206	0.99037	0.06198	0.97428	0.04107	0.96263	0.03123	0.93655	0.01487
	207	0.98929	0.06417	0.9812	0.03677	0.96866	0.03638	0.93545	0.01845
	208	0.99067	0.0632	0.97784	0.04371	0.9725	0.03342	0.9317	0.02312
	209	0.98922	0.06235	0.97133	0.03696	0.96702	0.03561	0.92389	0.01893
	210	0.98616	0.06155	0.97332	0.04614	0.96724	0.03715	0.93522	0.01862
	211	0.98501	0.06692	0.97304	0.0363	0.96833	0.03342	0.9278	0.01928
	212	0.98907	0.06095	0.97503	0.03827	0.96263	0.04043	0.93147	0.01585
	213	0.9883	0.05901	0.97441	0.0381	0.97359	0.03737	0.93178	0.01818
	214	0.98968	0.06455	0.98306	0.03488	0.96932	0.03989	0.93514	0.02262
	215	0.98945	0.06445	0.97798	0.04109	0.97907	0.04175	0.93248	0.02034
	216	0.99427	0.069	0.97901	0.04443	0.97063	0.03945	0.93663	0.0197
	217	0.99511	0.06312	0.98374	0.04199	0.97326	0.03791	0.93522	0.00758
	218	0.98715	0.06441	0.98319	0.04639	0.97502	0.04317	0.93999	0.01992
	219	0.98868	0.05867	0.97558	0.04312	0.97184	0.04131	0.93616	0.01346
	220	0.98731	0.06438	0.97915	0.04026	0.97118	0.03342	0.93749	0.02008
	221	0.98692	0.06518	0.98745	0.04155	0.97798	0.03912	0.93358	0.01706
	222	0.98784	0.06771	0.98168	0.04187	0.97381	0.03737	0.93616	0.02171
	223	0.98547	0.05795	0.98079	0.03879	0.96767	0.03474	0.93733	0.01422
	224	0.99243	0.06596	0.98422	0.04231	0.96187	0.04361	0.93819	0.01813
	225	0.98387	0.06411	0.98258	0.04495	0.97502	0.04778	0.92444	0.01963
	226	0.98792	0.06588	0.98223	0.04015	0.96592	0.03737	0.94092	0.01392
	227	0.98731	0.06516	0.98196	0.04182	0.96965	0.04241	0.93491	0.0113
	228	0.99067	0.0595	0.97935	0.03788	0.96811	0.03649	0.9303	0.01649
	229	0.98432	0.06294	0.98155	0.0444	0.97743	0.03528	0.93147	0.01193
	230	0.99419	0.06371	0.98216	0.03985	0.96844	0.04076	0.93264	0.01148
	231	0.99205	0.06073	0.97976	0.04033	0.97852	0.04449	0.93545	0.01498
	232	0.99205	0.06062	0.98436	0.04402	0.97348	0.03506	0.93006	0.01597
	233	0.99113	0.06374	0.97935	0.04108	0.96921	0.04438	0.93694	0.0202
	234	0.98761	0.05959	0.98409	0.03685	0.96921	0.04021	0.93639	0.02082
	235	0.99503	0.06091	0.98086	0.04185	0.96976	0.03704	0.93475	0.01322
	236	0.99075	0.06055	0.98457	0.04474	0.96428	0.04054	0.92959	0.01961
	237	0.99885	0.0595	0.98395	0.04175	0.96647	0.03463	0.93327	0.02025
	238	0.98907	0.0662	0.97976	0.03987	0.96998	0.03769	0.93272	0.01906
	239	0.99044	0.06222	0.98299	0.04918	0.97118	0.03101	0.93459	0.0144
	240	0.99465	0.06164	0.97675	0.03498	0.95946	0.03419	0.93006	0.01302
	241	0.99449	0.06796	0.97386	0.03841	0.9702	0.03879	0.93545	0.0231
	242	0.99327	0.06237	0.97681	0.03691	0.96461	0.04	0.92951	0.01369
	243	0.98547	0.07155	0.98354	0.03906	0.97107	0.03748	0.93319	0.02453
	244	0.99709	0.0607	0.99486	0.04208	0.97655	0.0412	0.931	0.01112
	245	0.99312	0.06734	0.98409	0.04525	0.97239	0.04186	0.93194	0.01386
	246	0.99465	0.06644	0.98313	0.04422	0.97151	0.03068	0.9317	0.01621
	247	0.99732	0.06298	0.98086	0.03759	0.96943	0.03912	0.92569	0.01736
	248	0.99037	0.06606	0.98676	0.04389	0.97524	0.03967	0.92561	0.01771
	249	0.98884	0.06453	0.98244	0.04221	0.96274	0.0355	0.93694	0.01474
	250	0.99128	0.0653	0.97963	0.03615	0.97524	0.03748	0.92631	0.01868
	251	0.99113	0.05873	0.98395	0.04139	0.96406	0.03463	0.92514	0.02156
	252	0.99839	0.06042	0.98004	0.03957	0.96767	0.03627	0.92537	0.01632
	253	0.99694	0.06616	0.97791	0.04075	0.96767	0.03846	0.92881	0.01776
	254	0.9896	0.06177	0.97846	0.03683	0.96932	0.03901	0.92787	0.01635
	255	0.98792	0.06386	0.97853	0.03599	0.95781	0.03693	0.92529	0.0178
	256	0.99579	0.06095	0.97675	0.03898	0.9645	0.03835	0.92186	0.01599
	257	0.98876	0.06211	0.98258	0.04417	0.96757	0.03857	0.93202	0.01604
	258	0.99472	0.06347	0.98223	0.0437	0.96822	0.03638	0.9267	0.01722
	259	0.98547	0.0645	0.97675	0.03502	0.96526	0.03254	0.92029	0.01462
	260	0.99297	0.05865	0.98395	0.0394	0.96209	0.03178	0.92748	0.02258
	261	0.98876	0.06874	0.98141	0.04272	0.96176	0.04416	0.92342	0.02037
	262	0.99014	0.06466	0.98059	0.03793	0.96581	0.0355	0.92569	0.01212
	263	0.99037	0.06761	0.97791	0.03713	0.9622	0.04547	0.92756	0.01735
	264	0.98402	0.06658	0.98052	0.03881	0.96592	0.03715	0.92866	0.01551
	265	0.98746	0.05485	0.98018	0.04208	0.96	0.04	0.92725	0.01575
	266	0.99205	0.06566	0.98127	0.04225	0.96789	0.03934	0.92569	0.01574
	267	1.00069	0.06274	0.981	0.04017	0.96888	0.04186	0.92514	0.01759
	268	0.99855	0.07079	0.98292	0.03568	0.96844	0.03704	0.93186	0.01398
	269	0.9841	0.06712	0.98278	0.0384	0.9703	0.03517	0.92295	0.02113
	270	0.98845	0.06345	0.98511	0.04051	0.96088	0.04241	0.92092	0.0114
	271	0.98325	0.05645	0.98258	0.0445	0.96954	0.03156	0.92639	0.01887
	272	0.99503	0.06292	0.98546	0.03915	0.96099	0.03134	0.92303	0.01687
	273	0.99327	0.06655	0.98265	0.0396	0.97052	0.04241	0.9328	0.01322
